# Supplementary material for: Syntaxin of plants71 plays essential roles in plant development and stress response via regulating pH homeostasis
Source: Front Plant Sci. 2023 Jun 5;14:1198353. doi: 10.3389/fpls.2023.1198353 (PMC10277689; doi:10.3389/fpls.2023.1198353)
Supplement: Supplementary Table 1 — Original transcriptomic data of atsyp71-2 vs Col-0. [file Table_1.xlsx]

## Sheet: Original data
Gene_id	Gene_length	readcount_colph5	readcount_sypph5	RPKM_colph5	RPKM_sypph5	value1	value2	log2.Fold_change.	log2.Fold_change..normalized	z.score	p.value	q.value.Benjamini.et.al..1995.	q.value.Storey.et.al..2003.	Signature.q.value.Storey.et.al..2003....0.005.
AT1G01010	1688	400	493	15.3498	19.1399	26.2956	31.8349	-0.27579	-0.318367	-0.839392	0.40125	1	0.99977	FALSE
AT1G01020	1247	280	233	14.5447	12.2449	18.4069	15.0457	0.29089	0.248318	0.496528	0.61952	1	0.99977	FALSE
AT1G01030	1870	23	32	0.79671	1.12143	1.51199	2.06636	-0.45064	-0.493217	-0.321412	0.7479	1	0.99977	FALSE
AT1G01040	6076	1262	970	13.4541	10.4621	82.9625	62.6366	0.40545	0.362876	1.5102	0.13099	1	0.99977	FALSE
AT1G01046	207	0	0	0	0	NA	NA	NA	NA	NA	NA	NA	NA	NA
AT1G01050	902	1032	1059	74.1118	76.9404	67.8426	68.3837	-0.011462	-0.0540387	-0.218609	0.82695	1	0.99977	FALSE
AT1G01060	2671	8	10	0.194013	0.245353	0	0	-0.29613	-0.338707	-0.126736	0.89915	1	0.99977	FALSE
AT1G01070	1571	424	197	17.4825	8.21779	27.8733	12.721	1.1317	1.08909	2.31649	0.020532	0.353131	0.35309	FALSE
AT1G01080	1592	104	87	4.2316	3.5813	6.83685	5.61792	0.28329	0.240717	0.293731	0.76896	1	0.99977	FALSE
AT1G01090	1896	3648	3780	124.632	130.653	239.816	244.089	-0.025483	-0.0680596	-0.518959	0.60379	1	0.99977	FALSE
AT1G01100	642	2189	2210	220.864	225.591	143.902	142.708	0.012023	-0.0305535	-0.17929	0.85771	1	0.99977	FALSE
AT1G01110	2078	283	406	8.82175	12.804	18.6041	26.217	-0.49488	-0.537457	-1.23803	0.21571	1	0.99977	FALSE
AT1G01120	2052	1423	1358	44.9202	43.3698	93.5465	87.6913	0.09325	0.0506731	0.236389	0.81313	1	0.99977	FALSE
AT1G01130	375	16	28	2.76378	4.89319	1.05182	1.80807	-0.78156	-0.824134	-0.474375	0.63523	1	0.99977	FALSE
AT1G01140	1744	78	145	2.89709	5.44862	5.12763	9.36321	-0.86871	-0.911286	-1.17578	0.23968	1	0.99977	FALSE
AT1G01150	1253	0	1	0	0.0523015	0	0	NA	NA	NA	NA	NA	NA	NA
AT1G01160	1087	1332	1090	79.3759	65.7146	87.5642	70.3855	0.31506	0.272487	1.18345	0.23663	1	0.99977	FALSE
AT1G01170	509	118	66	15.0168	8.4975	7.75719	4.26187	0.86405	0.82147	0.965502	0.33429	1	0.99977	FALSE
AT1G01180	1456	410	245	18.2405	11.0273	26.953	15.8206	0.76864	0.726063	1.61722	0.10583	0.935953	0.93584	FALSE
AT1G01183	111	0	0	0	0	NA	NA	NA	NA	NA	NA	NA	NA	NA
AT1G01190	1679	536	296	20.6789	11.5533	35.2361	19.1139	0.88243	0.839857	2.09715	0.035981	0.516368	0.51623	FALSE
AT1G01200	1207	56	44	3.00535	2.38897	3.68138	2.84125	0.37372	0.331144	0.291899	0.77036	1	0.99977	FALSE
AT1G01210	699	226	120	20.9433	11.2504	14.857	7.74886	0.93909	0.896509	1.43941	0.15004	1	0.99977	FALSE
AT1G01220	3635	322	339	5.73807	6.11168	21.1679	21.8905	-0.048427	-0.0910037	-0.206958	0.83604	1	0.99977	FALSE
AT1G01225	1077	51	77	3.06739	4.68533	3.35268	4.97219	-0.56856	-0.61114	-0.605286	0.54499	1	0.99977	FALSE
AT1G01230	876	565	432	41.779	32.318	37.1425	27.8959	0.41302	0.37044	1.03018	0.30293	1	0.99977	FALSE
AT1G01240	1739	569	435	21.1947	16.3929	37.4054	28.0896	0.41321	0.370634	1.03432	0.30098	1	0.99977	FALSE
AT1G01250	891	0	0	0	0	NA	NA	NA	NA	NA	NA	NA	NA	NA
AT1G01260	2588	518	504	12.9652	12.7624	34.0528	32.5452	0.065326	0.0227492	0.0643381	0.9487	1	0.99977	FALSE
AT1G01270	72	0	0	0	0	NA	NA	NA	NA	NA	NA	NA	NA	NA
AT1G01280	1602	0	0	0	0	NA	NA	NA	NA	NA	NA	NA	NA	NA
AT1G01290	1710	305	272	11.5536	10.4241	20.0504	17.5641	0.191	0.148423	0.315158	0.75264	1	0.99977	FALSE
AT1G01300	2062	1427	1843	44.828	58.5736	93.8094	119.01	-0.34327	-0.38585	-1.94416	0.051876	0.641583	0.64145	FALSE
AT1G01305	617	0	0	0	0	NA	NA	NA	NA	NA	NA	NA	NA	NA
AT1G01310	977	2	1	0.132602	0.0670765	0	0	1.0258	0.983221	0.146289	0.88369	1	0.99977	FALSE
AT1G01320	6038	637	523	6.83377	5.67641	41.8757	33.7721	0.31028	0.267703	0.804685	0.421	1	0.99977	FALSE
AT1G01335	123	0	0	0	0	NA	NA	NA	NA	NA	NA	NA	NA	NA
AT1G01340	2480	462	420	12.0671	11.0985	30.3714	27.121	0.1633	0.120724	0.317014	0.75123	1	0.99977	FALSE
AT1G01350	1434	492	516	22.2244	23.5812	32.3435	33.3201	-0.042915	-0.0854919	-0.240099	0.81025	1	0.99977	FALSE
AT1G01355	780	1	0	0.0830461	0	0	0	NA	NA	NA	NA	NA	NA	NA
AT1G01360	1179	352	268	19.3394	14.8966	23.1401	17.3058	0.41914	0.376563	0.825687	0.40898	1	0.99977	FALSE
AT1G01370	1226	100	131	5.28352	7.00238	6.57389	8.45917	-0.36377	-0.406346	-0.5439	0.58651	1	0.99977	FALSE
AT1G01380	720	22	22	1.97927	2.00242	1.44626	1.42062	0.025798	-0.0167791	-0.00984657	0.99214	1	0.99977	FALSE
AT1G01390	1812	0	1	0	0.0361665	0	0	NA	NA	NA	NA	NA	NA	NA
AT1G01400	1145	0	0	0	0	NA	NA	NA	NA	NA	NA	NA	NA	NA
AT1G01410	1086	0	0	0	0	NA	NA	NA	NA	NA	NA	NA	NA	NA
AT1G01420	1666	194	68	7.54294	2.67485	12.7533	4.39102	1.5382	1.49567	2.00548	0.044911	0.586981	0.58698	FALSE
AT1G01430	2134	686	541	20.823	16.6138	45.0969	34.9344	0.36838	0.325801	1.00611	0.31436	1	0.99977	FALSE
AT1G01440	2830	503	438	11.5132	10.1427	33.0667	28.2833	0.22543	0.182848	0.495635	0.62015	1	0.99977	FALSE
AT1G01448	2216	631	444	18.4448	13.1304	41.4813	28.6708	0.53288	0.490301	1.41133	0.15815	1	0.99977	FALSE
AT1G01450	1413	0	0	0	0	NA	NA	NA	NA	NA	NA	NA	NA	NA
AT1G01453	1291	67	81	3.36173	4.11172	4.40451	5.23048	-0.24796	-0.29054	-0.311997	0.75504	1	0.99977	FALSE
AT1G01460	1837	1	1	0.0352618	0.0356743	0	0	0.025798	-0.0167791	-0.00209929	0.99833	1	0.99977	FALSE
AT1G01470	1348	1787	2000	85.8714	97.2311	117.475	129.148	-0.13666	-0.179239	-0.975109	0.32951	1	0.99977	FALSE
AT1G01480	1868	67	80	2.32334	2.80658	4.40451	5.16591	-0.23004	-0.272618	-0.291844	0.77041	1	0.99977	FALSE
AT1G01490	1653	2138	1417	83.7816	56.1775	140.55	91.5011	0.61922	0.576643	3.01009	0.0026117	0.0750594	0.075059	FALSE
AT1G01500	1773	338	222	12.3487	8.20558	22.2198	14.3354	0.63226	0.589684	1.22108	0.22205	1	0.99977	FALSE
AT1G01510	2637	693	863	17.023	21.447	45.5571	55.7272	-0.29071	-0.333284	-1.15962	0.2462	1	0.99977	FALSE
AT1G01520	1414	10	17	0.458105	0.787888	0	1.09776	-0.73974	-0.782314	-0.353425	0.72377	1	0.99977	FALSE
AT1G01530	758	0	0	0	0	NA	NA	NA	NA	NA	NA	NA	NA	NA
AT1G01540	2033	1151	1142	36.6735	36.8124	75.6655	73.7433	0.037123	-0.00545394	-0.0231055	0.98157	1	0.99977	FALSE
AT1G01550	1583	3710	3602	151.812	149.117	243.891	232.595	0.068419	0.0258419	0.195506	0.845	1	0.99977	FALSE
AT1G01560	1641	8	17	0.315788	0.678899	0	1.09776	-1.0617	-1.10424	-0.471795	0.63707	1	0.99977	FALSE
AT1G01570	1661	86	78	3.35384	3.07744	5.65355	5.03676	0.16666	0.124083	0.140497	0.88827	1	0.99977	FALSE
AT1G01580	2742	35	74	0.826827	1.7686	2.30086	4.77846	-1.0544	-1.09695	-0.979075	0.32754	1	0.99977	FALSE
AT1G01590	2624	0	0	0	0	NA	NA	NA	NA	NA	NA	NA	NA	NA
AT1G01600	2323	121	160	3.37404	4.51373	7.95441	10.3318	-0.37727	-0.419844	-0.619612	0.53551	1	0.99977	FALSE
AT1G01610	1916	1328	1208	44.8969	41.3177	87.3013	78.0052	0.16243	0.119856	0.533699	0.59355	1	0.99977	FALSE
AT1G01620	1414	7099	6702	325.208	310.613	466.681	432.774	0.10882	0.066245	0.688502	0.49114	1	0.99977	FALSE
AT1G01630	1479	905	878	39.6364	38.9037	59.4937	56.6958	0.069495	0.0269177	0.100552	0.91991	1	0.99977	FALSE
AT1G01640	1116	807	664	46.8407	38.9914	53.0513	42.877	0.30718	0.264606	0.895725	0.3704	1	0.99977	FALSE
AT1G01650	2363	524	512	14.3642	14.1994	34.4472	33.0618	0.059221	0.0166439	0.0473932	0.9622	1	0.99977	FALSE
AT1G01660	1864	110	96	3.82262	3.37513	7.23128	6.19909	0.2222	0.179618	0.227809	0.81979	1	0.99977	FALSE
AT1G01670	1316	47	55	2.31343	2.73887	3.08973	3.55156	-0.20097	-0.24355	-0.217274	0.82799	1	0.99977	FALSE
AT1G01680	1187	0	24	0	1.32503	0	1.54977	NA	NA	NA	NA	NA	NA	NA
AT1G01690	1769	174	188	6.37141	6.96458	11.4386	12.1399	-0.085848	-0.128424	-0.216088	0.82892	1	0.99977	FALSE
AT1G01695	1658	14	9	0.546962	0.355732	0	0	0.66323	0.620651	0.260162	0.79474	1	0.99977	FALSE
AT1G01700	1735	6	6	0.224009	0.22663	0	0	0.025798	-0.0167791	-0.0051422	0.9959	1	0.99977	FALSE
AT1G01710	1701	688	548	26.1998	21.1126	45.2284	35.3865	0.35403	0.311454	0.965602	0.33424	1	0.99977	FALSE
AT1G01715	754	127	97	10.9105	8.43073	8.34884	6.26366	0.41457	0.371993	0.490325	0.6239	1	0.99977	FALSE
AT1G01720	1653	2134	2866	83.6249	113.624	140.287	185.069	-0.39968	-0.442258	-2.75189	0.0059252	0.14203	0.14203	FALSE
AT1G01725	537	168	119	20.2651	14.5224	11.0441	7.68429	0.5233	0.480721	0.715175	0.4745	1	0.99977	FALSE
AT1G01730	1197	537	512	29.0599	28.0311	35.3018	33.0618	0.094576	0.0519992	0.148977	0.88157	1	0.99977	FALSE
AT1G01740	1774	109	122	3.98004	4.50683	7.16554	7.87801	-0.13676	-0.179332	-0.240941	0.8096	1	0.99977	FALSE
AT1G01750	834	640	651	49.7082	51.154	42.0729	42.0376	0.0012122	-0.0413648	-0.131487	0.89539	1	0.99977	FALSE
AT1G01760	1382	64	80	2.99976	3.79356	4.20729	5.16591	-0.29613	-0.338707	-0.358465	0.72	1	0.99977	FALSE
AT1G01770	2377	623	463	16.9775	12.7649	40.9553	29.8977	0.45402	0.411441	1.19299	0.23287	1	0.99977	FALSE
AT1G01780	939	1251	743	86.299	51.8547	82.2394	47.9784	0.77745	0.734869	2.85489	0.0043052	0.11181	0.11155	FALSE
AT1G01790	4248	313	278	4.77281	4.2887	20.5763	17.9515	0.19688	0.154299	0.331564	0.74022	1	0.99977	FALSE
AT1G01800	1167	679	863	37.6889	48.4624	44.6367	55.7272	-0.32015	-0.362728	-1.25564	0.20925	1	0.99977	FALSE
AT1G01810	653	17	25	1.68636	2.50895	1.11756	1.61435	-0.5306	-0.573172	-0.325602	0.74473	1	0.99977	FALSE
AT1G01820	1262	1612	1289	82.7408	66.9358	105.971	83.2357	0.3484	0.30582	1.45276	0.14629	1	0.99977	FALSE
AT1G01830	2345	361	518	9.97191	14.4761	23.7317	33.4492	-0.49516	-0.537732	-1.39906	0.1618	1	0.99977	FALSE
AT1G01840	822	20	34	1.57606	2.71064	1.31478	2.19551	-0.73974	-0.782314	-0.499819	0.6172	1	0.99977	FALSE
AT1G01860	1108	38	44	2.22156	2.60242	2.49808	2.84125	-0.18571	-0.228283	-0.182636	0.85508	1	0.99977	FALSE
AT1G01870	73	0	0	0	0	NA	NA	NA	NA	NA	NA	NA	NA	NA
AT1G01880	1967	15	26	0.49397	0.866232	0	1.67892	-0.76775	-0.810328	-0.450538	0.65232	1	0.99977	FALSE
AT1G01890	73	0	0	0	0	NA	NA	NA	NA	NA	NA	NA	NA	NA
AT1G01900	2607	45	69	1.11811	1.7345	2.95825	4.45559	-0.59087	-0.63345	-0.591606	0.55411	1	0.99977	FALSE
AT1G01910	1526	620	732	26.3179	31.4356	40.7581	47.268	-0.21378	-0.256355	-0.832492	0.40513	1	0.99977	FALSE
AT1G01920	1991	638	603	20.7569	19.8477	41.9414	38.938	0.1072	0.0646193	0.201354	0.84042	1	0.99977	FALSE
AT1G01930	2101	314	316	9.68094	9.85658	20.642	20.4053	0.016638	-0.0259391	-0.0575994	0.95407	1	0.99977	FALSE
AT1G01940	877	410	335	30.283	25.0328	26.953	21.6322	0.31726	0.274684	0.661606	0.50822	1	0.99977	FALSE
AT1G01950	2995	420	509	9.08378	11.1375	27.6103	32.8681	-0.25148	-0.294055	-0.7911	0.42889	1	0.99977	FALSE
AT1G01960	5825	1828	2156	20.328	24.2559	120.171	139.221	-0.21229	-0.25487	-1.42088	0.15535	1	0.99977	FALSE
AT1G01970	1710	80	52	3.03046	1.99284	5.25911	3.35784	0.64729	0.604709	0.60761	0.54345	1	0.99977	FALSE
AT1G01980	1933	1	0	0.0335106	0	0	0	NA	NA	NA	NA	NA	NA	NA
AT1G01990	1483	533	505	23.2809	22.3159	35.0388	32.6098	0.10365	0.061073	0.174046	0.86183	1	0.99977	FALSE
AT1G02000	2088	469	577	14.5498	18.1097	30.8315	37.2591	-0.27319	-0.315763	-0.901071	0.36755	1	0.99977	FALSE
AT1G02010	2484	203	208	5.29369	5.48753	13.345	13.4314	-0.009306	-0.0518829	-0.093051	0.92586	1	0.99977	FALSE
AT1G02020	2377	290	245	7.90283	6.75464	19.0643	15.8206	0.26907	0.226492	0.462649	0.64362	1	0.99977	FALSE
AT1G02030	2135	39	23	1.18326	0.705984	2.56382	1.4852	0.78764	0.745061	0.510146	0.60995	1	0.99977	FALSE
AT1G02040	1173	2	1	0.110445	0.0558685	0	0	1.0258	0.983221	0.146289	0.88369	1	0.99977	FALSE
AT1G02050	1540	348	342	14.6377	14.5536	22.8771	22.0843	0.050889	0.00831186	0.0193156	0.98459	1	0.99977	FALSE
AT1G02060	2225	118	141	3.43531	4.15293	7.75719	9.10491	-0.23111	-0.273687	-0.388898	0.69735	1	0.99977	FALSE
AT1G02065	1887	0	0	0	0	NA	NA	NA	NA	NA	NA	NA	NA	NA
AT1G02067	222	0	0	0	0	NA	NA	NA	NA	NA	NA	NA	NA	NA
AT1G02070	789	2	10	0.164198	0.830593	0	0	-2.2961	-2.33871	-0.618781	0.53606	1	0.99977	FALSE
AT1G02080	7509	3118	3036	26.8973	26.4963	204.974	196.046	0.064247	0.02167	0.150401	0.88045	1	0.99977	FALSE
AT1G02090	1416	1077	979	49.2682	45.309	70.8008	63.2178	0.16344	0.120858	0.484557	0.62799	1	0.99977	FALSE
AT1G02100	1364	1487	1074	70.6172	51.6006	97.7538	69.3523	0.49521	0.452632	2.01324	0.044089	0.581397	0.5814	FALSE
AT1G02110	2314	682	837	19.0913	23.7043	44.8339	54.0483	-0.26966	-0.312235	-1.0738	0.28291	1	0.99977	FALSE
AT1G02120	2182	2308	1789	68.5165	53.7305	151.725	115.523	0.39329	0.350711	1.97808	0.04792	0.607968	0.60797	FALSE
AT1G02130	1110	1133	1063	66.1182	62.7589	74.4822	68.642	0.1178	0.0752271	0.311806	0.75519	1	0.99977	FALSE
AT1G02140	875	1893	1789	140.138	133.988	124.444	115.523	0.10732	0.0647419	0.347501	0.72822	1	0.99977	FALSE
AT1G02145	1595	603	447	24.489	18.3659	39.6406	28.8645	0.45768	0.415104	1.18338	0.23666	1	0.99977	FALSE
AT1G02150	1979	629	499	20.5882	16.5242	41.3498	32.2223	0.35982	0.317241	0.939483	0.34748	1	0.99977	FALSE
AT1G02160	546	206	175	24.4393	21.0044	13.5422	11.3004	0.26109	0.21851	0.376708	0.70639	1	0.99977	FALSE
AT1G02170	1451	987	943	44.062	42.5902	64.8843	60.8931	0.09159	0.0490132	0.190475	0.84894	1	0.99977	FALSE
AT1G02180	922	37	40	2.59947	2.84311	2.43234	2.58295	-0.086677	-0.129254	-0.100303	0.9201	1	0.99977	FALSE
AT1G02190	2178	1	0	0.029741	0	0	0	NA	NA	NA	NA	NA	NA	NA
AT1G02205	2520	48	84	1.23383	2.18446	3.15547	5.4242	-0.78156	-0.824134	-0.821642	0.41128	1	0.99977	FALSE
AT1G02210	264	0	0	0	0	NA	NA	NA	NA	NA	NA	NA	NA	NA
AT1G02220	1590	140	397	5.70355	16.3628	9.20345	25.6358	-1.4779	-1.52049	-2.92093	0.0034899	0.0947549	0.094755	FALSE
AT1G02230	1436	18	58	0.811955	2.64691	1.1833	3.74528	-1.6623	-1.70484	-1.21244	0.22534	1	0.99977	FALSE
AT1G02250	1180	3	5	0.164685	0.277685	0	0	-0.71117	-0.753745	-0.185588	0.85277	1	0.99977	FALSE
AT1G02260	2530	467	476	11.9567	12.3297	30.7001	30.7371	-0.0017412	-0.0443181	-0.120399	0.90417	1	0.99977	FALSE
AT1G02270	1757	410	348	15.1156	12.9799	26.953	22.4717	0.26233	0.219757	0.534372	0.59308	1	0.99977	FALSE
AT1G02280	1192	278	220	15.1072	12.0952	18.2754	14.2062	0.36338	0.320802	0.631192	0.52791	1	0.99977	FALSE
AT1G02290	1767	170	157	6.23198	5.82275	11.1756	10.1381	0.14057	0.0979911	0.156704	0.87548	1	0.99977	FALSE
AT1G02300	1464	394	191	17.4329	8.54983	25.9011	12.3336	1.0704	1.02784	2.12994	0.033177	0.491116	0.49067	FALSE
AT1G02305	1407	2065	1596	95.0692	74.3368	135.751	103.06	0.39748	0.354902	1.89202	0.058488	0.692735	0.6926	FALSE
AT1G02310	1402	118	122	5.4519	5.70265	7.75719	7.87801	-0.022296	-0.0648734	-0.0889063	0.92916	1	0.99977	FALSE
AT1G02320	147	0	0	0	0	NA	NA	NA	NA	NA	NA	NA	NA	NA
AT1G02330	1193	556	581	30.189	31.9154	36.5508	37.5174	-0.037655	-0.0802324	-0.239318	0.81086	1	0.99977	FALSE
AT1G02335	990	297	261	19.4328	17.2771	19.5245	16.8538	0.21221	0.169634	0.354136	0.72324	1	0.99977	FALSE
AT1G02340	1428	170	129	7.71143	5.92007	11.1756	8.33002	0.42396	0.381385	0.580669	0.56146	1	0.99977	FALSE
AT1G02350	423	24	18	3.67523	2.78867	1.57773	1.16233	0.44084	0.398258	0.227164	0.8203	1	0.99977	FALSE
AT1G02360	1158	1225	1186	68.5238	67.1183	80.5302	76.5846	0.072476	0.0298986	0.129875	0.89666	1	0.99977	FALSE
AT1G02370	1986	156	195	5.08814	6.43458	10.2553	12.5919	-0.29613	-0.338707	-0.559655	0.57571	1	0.99977	FALSE
AT1G02380	1317	60	72	2.95107	3.58271	3.94433	4.64932	-0.23724	-0.279814	-0.283821	0.77655	1	0.99977	FALSE
AT1G02390	2074	58	216	1.81148	6.82512	3.81286	13.9479	-1.8711	-1.91369	-2.53307	0.011307	0.231385	0.23138	FALSE
AT1G02400	1446	677	724	30.3273	32.8122	44.5052	46.7515	-0.071036	-0.113613	-0.376118	0.70683	1	0.99977	FALSE
AT1G02405	754	0	1	0	0.0869148	0	0	NA	NA	NA	NA	NA	NA	NA
AT1G02410	1339	340	321	16.448	15.7105	22.3512	20.7282	0.10876	0.0661823	0.150503	0.88037	1	0.99977	FALSE
AT1G02420	1520	78	79	3.32403	3.40603	5.12763	5.10133	0.0074193	-0.0351577	-0.0389722	0.96891	1	0.99977	FALSE
AT1G02430	865	17	35	1.27305	2.65165	1.11756	2.26008	-1.016	-1.0586	-0.654131	0.51303	1	0.99977	FALSE
AT1G02440	702	9	15	0.830461	1.40029	0	0	-0.71117	-0.753745	-0.321449	0.74787	1	0.99977	FALSE
AT1G02450	623	0	7	0	0.736334	0	0	NA	NA	NA	NA	NA	NA	NA
AT1G02460	2079	42	117	1.30861	3.68805	2.76103	7.55514	-1.4522	-1.49483	-1.56587	0.11738	0.992432	0.99221	FALSE
AT1G02470	862	0	4	0	0.304101	0	0	NA	NA	NA	NA	NA	NA	NA
AT1G02475	1091	80	89	4.74984	5.34602	5.25911	5.74707	-0.12801	-0.170584	-0.196049	0.84457	1	0.99977	FALSE
AT1G02480	73	0	0	0	0	NA	NA	NA	NA	NA	NA	NA	NA	NA
AT1G02490	298	2	3	0.434738	0.659736	0	0	-0.55916	-0.601742	-0.117829	0.9062	1	0.99977	FALSE
AT1G02500	1639	14965	14325	591.442	572.771	983.783	925.02	0.088855	0.046278	0.700937	0.48334	1	0.99977	FALSE
AT1G02510	1086	0	0	0	0	NA	NA	NA	NA	NA	NA	NA	NA	NA
AT1G02520	4222	599	1001	9.19015	15.5375	39.3776	64.6384	-0.71502	-0.757593	-2.63764	0.0083484	0.183773	0.18354	FALSE
AT1G02530	4167	18	16	0.27981	0.251629	1.1833	1.03318	0.19572	0.153146	0.0789328	0.93709	1	0.99977	FALSE
AT1G02540	873	0	0	0	0	NA	NA	NA	NA	NA	NA	NA	NA	NA
AT1G02550	729	0	0	0	0	NA	NA	NA	NA	NA	NA	NA	NA	NA
AT1G02560	1479	694	803	30.3952	35.5805	45.6228	51.8528	-0.18467	-0.227243	-0.776827	0.43726	1	0.99977	FALSE
AT1G02570	1010	60	72	3.84808	4.67171	3.94433	4.64932	-0.23724	-0.279814	-0.283821	0.77655	1	0.99977	FALSE
AT1G02575	1047	27	6	1.67044	0.375552	1.77495	0	2.1957	2.15315	0.961073	0.33652	1	0.99977	FALSE
AT1G02580	2080	5	21	0.155712	0.661639	0	1.35605	-2.0446	-2.08717	-0.835909	0.40321	1	0.99977	FALSE
AT1G02590	270	0	0	0	0	NA	NA	NA	NA	NA	NA	NA	NA	NA
AT1G02600	72	0	0	0	0	NA	NA	NA	NA	NA	NA	NA	NA	NA
AT1G02610	1072	194	115	11.7225	7.03021	12.7533	7.42599	0.78022	0.737644	1.12792	0.25935	1	0.99977	FALSE
AT1G02620	1383	2	0	0.0936746	0	0	0	NA	NA	NA	NA	NA	NA	NA
AT1G02630	1694	0	0	0	0	NA	NA	NA	NA	NA	NA	NA	NA	NA
AT1G02640	2773	247	273	5.7698	6.45175	16.2375	17.6287	-0.11859	-0.161169	-0.324941	0.74523	1	0.99977	FALSE
AT1G02650	1870	12	13	0.415675	0.455582	0	0	-0.089679	-0.132256	-0.0584792	0.95337	1	0.99977	FALSE
AT1G02660	2842	188	187	4.28497	4.31204	12.3589	12.0753	0.033492	-0.00908473	-0.0155639	0.98758	1	0.99977	FALSE
AT1G02670	2334	60	48	1.66519	1.34774	3.94433	3.09954	0.34773	0.305149	0.279682	0.77972	1	0.99977	FALSE
AT1G02680	907	203	211	14.4978	15.2454	13.345	13.6251	-0.029965	-0.0725424	-0.13057	0.89612	1	0.99977	FALSE
AT1G02690	2055	472	649	14.878	20.6965	31.0288	41.9084	-0.43363	-0.476211	-1.40171	0.161	1	0.99977	FALSE
AT1G02700	1356	0	4	0	0.193315	0	0	NA	NA	NA	NA	NA	NA	NA
AT1G02705	426	31	17	4.71375	2.6152	2.03791	1.09776	0.89253	0.849954	0.50951	0.6104	1	0.99977	FALSE
AT1G02710	291	1	1	0.222598	0.225202	0	0	0.025798	-0.0167791	-0.00209929	0.99833	1	0.99977	FALSE
AT1G02720	2004	230	368	7.43437	12.0341	15.1199	23.7632	-0.65227	-0.694851	-1.48284	0.13812	1	0.99977	FALSE
AT1G02730	3925	314	511	5.18208	8.53191	20.642	32.9972	-0.67676	-0.719338	-1.80128	0.071659	0.761783	0.76178	FALSE
AT1G02740	1566	142	171	5.87368	7.15598	9.33493	11.0421	-0.24231	-0.284885	-0.444934	0.65637	1	0.99977	FALSE
AT1G02750	965	245	274	16.4457	18.6075	16.106	17.6932	-0.1356	-0.178173	-0.358822	0.71973	1	0.99977	FALSE
AT1G02760	73	0	0	0	0	NA	NA	NA	NA	NA	NA	NA	NA	NA
AT1G02770	1233	6	5	0.315212	0.265749	0	0	0.28883	0.246255	0.0721057	0.94252	1	0.99977	FALSE
AT1G02780	1109	11313	14939	660.785	882.785	743.704	964.669	-0.3753	-0.417881	-5.9637	2.466e-09	3.89286e-07	3.8929e-07	FALSE
AT1G02790	1686	0	0	0	0	NA	NA	NA	NA	NA	NA	NA	NA	NA
AT1G02800	1823	1	0	0.0355326	0	0	0	NA	NA	NA	NA	NA	NA	NA
AT1G02810	2132	1816	2331	55.175	71.6506	119.382	150.522	-0.33439	-0.376964	-2.13943	0.032401	0.484177	0.48418	FALSE
AT1G02813	652	5	4	0.496748	0.402048	0	0	0.34773	0.305149	0.0807371	0.93565	1	0.99977	FALSE
AT1G02816	1602	226	336	9.13819	13.7449	14.857	21.6968	-0.54634	-0.588918	-1.22313	0.22128	1	0.99977	FALSE
AT1G02820	816	3	0	0.238147	0	0	0	NA	NA	NA	NA	NA	NA	NA
AT1G02830	445	0	0	0	0	NA	NA	NA	NA	NA	NA	NA	NA	NA
AT1G02840	1608	3973	3117	160.047	127.033	261.181	201.277	0.37587	0.333292	2.47395	0.013363	0.259743	0.25958	FALSE
AT1G02850	2011	891	1152	28.6999	37.541	58.5734	74.3891	-0.34485	-0.387423	-1.54289	0.12286	1	0.99977	FALSE
AT1G02860	1364	556	420	26.4043	20.179	36.5508	27.121	0.43049	0.387916	1.06692	0.28601	1	0.99977	FALSE
AT1G02870	847	530	599	40.5328	46.3456	34.8416	38.6797	-0.15077	-0.193343	-0.574203	0.56583	1	0.99977	FALSE
AT1G02880	1336	1299	1047	62.982	51.3577	85.3948	67.6088	0.33694	0.294361	1.25774	0.20849	1	0.99977	FALSE
AT1G02890	4140	2502	2105	39.1472	33.3209	164.479	135.928	0.27506	0.232482	1.39351	0.16346	1	0.99977	FALSE
AT1G02900	854	1386	1205	105.128	92.4686	91.1141	77.8115	0.22769	0.185115	0.832629	0.40505	1	0.99977	FALSE
AT1G02910	1662	297	237	11.5755	9.34507	19.5245	15.304	0.35137	0.308797	0.629298	0.52915	1	0.99977	FALSE
AT1G02920	1213	1317	4000	70.3297	216.105	86.5781	258.295	-1.5769	-1.61952	-9.70812	2.7843e-22	1.7093e-19	1.7093e-19	TRUE
AT1G02930	1026	409	2652	25.822	169.391	26.8872	171.25	-2.6711	-2.71369	-10.9573	6.1317e-28	6.15989e-25	6.1599e-25	TRUE
AT1G02940	881	0	1	0	0.0743856	0	0	NA	NA	NA	NA	NA	NA	NA
AT1G02950	927	245	207	17.1199	14.6338	16.106	13.3668	0.26895	0.226372	0.425024	0.67082	1	0.99977	FALSE
AT1G02952	339	0	0	0	0	NA	NA	NA	NA	NA	NA	NA	NA	NA
AT1G02960	1818	505	348	17.9933	12.5444	33.1981	22.4717	0.56299	0.520417	1.33315	0.18248	1	0.99977	FALSE
AT1G02965	489	1	0	0.132466	0	0	0	NA	NA	NA	NA	NA	NA	NA
AT1G02970	1897	79	51	2.69758	1.76185	5.19337	3.29327	0.65715	0.614576	0.612604	0.54014	1	0.99977	FALSE
AT1G02980	2419	12	15	0.321336	0.406369	0	0	-0.29613	-0.338707	-0.15522	0.87665	1	0.99977	FALSE
AT1G02990	4507	374	438	5.37524	6.36871	24.5864	28.2833	-0.20209	-0.244672	-0.615857	0.53799	1	0.99977	FALSE
AT1G03000	3295	584	518	11.4808	10.3024	38.3915	33.4492	0.19881	0.156237	0.458439	0.64664	1	0.99977	FALSE
AT1G03010	2313	42	73	1.17622	2.06829	2.76103	4.71389	-0.77171	-0.814286	-0.758097	0.44839	1	0.99977	FALSE
AT1G03020	673	0	0	0	0	NA	NA	NA	NA	NA	NA	NA	NA	NA
AT1G03030	1491	372	374	16.1614	16.4384	24.4549	24.1506	0.018062	-0.0245148	-0.0592367	0.95276	1	0.99977	FALSE
AT1G03040	1550	999	937	41.7492	39.6162	65.6732	60.5057	0.11823	0.0756565	0.294435	0.76843	1	0.99977	FALSE
AT1G03050	2222	2	0	0.0583042	0	0	0	NA	NA	NA	NA	NA	NA	NA
AT1G03055	1027	0	0	0	0	NA	NA	NA	NA	NA	NA	NA	NA	NA
AT1G03060	11665	1390	1600	7.7187	8.98877	91.3771	103.318	-0.17719	-0.219766	-1.06187	0.2883	1	0.99977	FALSE
AT1G03070	1181	53	27	2.90697	1.49823	3.48416	1.74349	0.99883	0.956254	0.735847	0.46182	1	0.99977	FALSE
AT1G03080	5939	3283	3490	35.8073	38.5103	215.821	225.363	-0.062414	-0.104991	-0.764328	0.44467	1	0.99977	FALSE
AT1G03090	2644	1087	749	26.6307	18.5646	71.4582	48.3658	0.56311	0.520535	1.95634	0.050425	0.631055	0.63077	FALSE
AT1G03100	2817	73	68	1.67861	1.58193	4.79894	4.39102	0.12816	0.0855826	0.0898769	0.92839	1	0.99977	FALSE
AT1G03103	640	0	0	0	0	NA	NA	NA	NA	NA	NA	NA	NA	NA
AT1G03106	934	11	8	0.762886	0.561317	0	0	0.48523	0.442652	0.169624	0.86531	1	0.99977	FALSE
AT1G03110	1577	242	292	9.94026	12.1343	15.9088	18.8556	-0.24516	-0.28774	-0.586959	0.55723	1	0.99977	FALSE
AT1G03120	638	3	8	0.304589	0.82174	0	0	-1.3892	-1.43182	-0.396501	0.69174	1	0.99977	FALSE
AT1G03130	956	101	76	6.84349	5.2098	6.63963	4.90761	0.43608	0.393505	0.460828	0.64492	1	0.99977	FALSE
AT1G03140	1553	903	940	37.6643	39.6663	59.3622	60.6994	-0.032137	-0.0747139	-0.283741	0.77661	1	0.99977	FALSE
AT1G03150	809	357	303	28.5847	24.5448	23.4688	19.5659	0.2624	0.219827	0.49879	0.61793	1	0.99977	FALSE
AT1G03160	2899	279	242	6.23405	5.47057	18.3412	15.6269	0.23106	0.188479	0.380124	0.70385	1	0.99977	FALSE
AT1G03165	228	1	9	0.284105	2.58686	0	0	-3.1441	-3.1867	-0.690568	0.48984	1	0.99977	FALSE
AT1G03170	2309	15	10	0.420805	0.283819	0	0	0.61076	0.568183	0.24878	0.80353	1	0.99977	FALSE
AT1G03180	1261	86	102	4.41771	5.30091	5.65355	6.58653	-0.22036	-0.26294	-0.318373	0.7502	1	0.99977	FALSE
AT1G03190	2635	315	303	7.74362	7.53576	20.7078	19.5659	0.081832	0.0392549	0.0863258	0.93121	1	0.99977	FALSE
AT1G03200	436	186	177	27.6338	26.6043	12.2274	11.4296	0.097351	0.0547741	0.092311	0.92645	1	0.99977	FALSE
AT1G03210	1053	653	499	40.1697	31.0554	42.9275	32.2223	0.41384	0.371264	1.10981	0.26708	1	0.99977	FALSE
AT1G03220	1891	9998	11685	342.48	404.951	657.258	754.545	-0.19915	-0.241725	-3.14532	0.0016591	0.0510681	0.051068	FALSE
AT1G03230	1870	1819	3210	63.0094	112.494	119.579	207.282	-0.79363	-0.836207	-5.14323	2.7005e-07	2.99918e-05	2.9992e-05	FALSE
AT1G03240	547	0	5	0	0.599029	0	0	NA	NA	NA	NA	NA	NA	NA
AT1G03250	1195	390	321	21.1403	17.6036	25.6382	20.7282	0.3067	0.264122	0.621592	0.53421	1	0.99977	FALSE
AT1G03260	1443	209	268	9.38197	12.1712	13.7394	17.3058	-0.33293	-0.375509	-0.722767	0.46982	1	0.99977	FALSE
AT1G03270	1765	72	82	2.64242	3.04463	4.7332	5.29505	-0.16183	-0.204406	-0.224174	0.82262	1	0.99977	FALSE
AT1G03280	2075	831	787	25.9416	24.8555	54.629	50.8196	0.10428	0.0617057	0.219551	0.82622	1	0.99977	FALSE
AT1G03290	3320	642	617	12.526	12.179	42.2044	39.8421	0.083101	0.0405237	0.127197	0.89878	1	0.99977	FALSE
AT1G03300	2013	51	51	1.64112	1.66032	3.35268	3.29327	0.025798	-0.0167791	-0.014992	0.98804	1	0.99977	FALSE
AT1G03310	3064	88	145	1.86041	3.1013	5.78502	9.36321	-0.69468	-0.737257	-0.980363	0.32691	1	0.99977	FALSE
AT1G03320	701	3	1	0.277215	0.0934861	0	0	1.6108	1.56818	0.258215	0.79624	1	0.99977	FALSE
AT1G03325	126	0	0	0	0	NA	NA	NA	NA	NA	NA	NA	NA	NA
AT1G03330	775	399	452	33.3492	38.221	26.2298	29.1874	-0.15414	-0.196713	-0.50719	0.61202	1	0.99977	FALSE
AT1G03340	1507	84	57	3.61061	2.47872	5.52207	3.68071	0.58523	0.542648	0.564757	0.57224	1	0.99977	FALSE
AT1G03350	1829	673	843	23.835	30.205	44.2423	54.4357	-0.29913	-0.341705	-1.17335	0.24066	1	0.99977	FALSE
AT1G03360	1325	196	275	9.58196	13.6013	12.8848	17.7578	-0.46278	-0.505357	-0.963391	0.33535	1	0.99977	FALSE
AT1G03365	3084	346	429	7.26734	9.11608	22.7457	27.7022	-0.28441	-0.326985	-0.803009	0.42197	1	0.99977	FALSE
AT1G03370	4044	936	1026	14.9927	16.6265	61.5316	66.2528	-0.10665	-0.149229	-0.584491	0.55889	1	0.99977	FALSE
AT1G03380	4183	1748	1303	27.0687	20.4137	114.912	84.1397	0.44967	0.407089	1.97873	0.047847	0.608085	0.60782	FALSE
AT1G03390	1386	0	0	0	0	NA	NA	NA	NA	NA	NA	NA	NA	NA
AT1G03395	229	1	0	0.282865	0	0	0	NA	NA	NA	NA	NA	NA	NA
AT1G03400	1393	43	33	1.99955	1.55249	2.82677	2.13094	0.40767	0.365092	0.280351	0.77921	1	0.99977	FALSE
AT1G03410	2042	148	111	4.69483	3.56231	9.72936	7.1677	0.44084	0.398258	0.564114	0.57268	1	0.99977	FALSE
AT1G03430	1280	502	341	25.4043	17.4586	33.0009	22.0197	0.58371	0.541136	1.37715	0.16847	1	0.99977	FALSE
AT1G03440	2147	110	129	3.31875	3.93752	7.23128	8.33002	-0.20407	-0.246647	-0.336803	0.73627	1	0.99977	FALSE
AT1G03445	2625	2	2	0.0493531	0.0499305	0	0	0.025798	-0.0167791	-0.00296885	0.99763	1	0.99977	FALSE
AT1G03457	1852	450	355	15.7393	12.5618	29.5825	22.9237	0.3679	0.325327	0.813747	0.41579	1	0.99977	FALSE
AT1G03470	1269	207	213	10.5663	10.9998	13.608	13.7542	-0.015425	-0.0580018	-0.105156	0.91625	1	0.99977	FALSE
AT1G03475	1743	551	481	20.4771	18.0848	36.2221	31.06	0.22181	0.179236	0.508817	0.61088	1	0.99977	FALSE
AT1G03490	846	0	0	0	0	NA	NA	NA	NA	NA	NA	NA	NA	NA
AT1G03495	1311	0	0	0	0	NA	NA	NA	NA	NA	NA	NA	NA	NA
AT1G03502	114	0	0	0	0	NA	NA	NA	NA	NA	NA	NA	NA	NA
AT1G03506	87	0	0	0	0	NA	NA	NA	NA	NA	NA	NA	NA	NA
AT1G03510	1470	23	28	1.0135	1.24826	1.51199	1.80807	-0.258	-0.300572	-0.189441	0.84975	1	0.99977	FALSE
AT1G03515	72	0	0	0	0	NA	NA	NA	NA	NA	NA	NA	NA	NA
AT1G03520	1770	338	303	12.3697	11.2185	22.2198	19.5659	0.1835	0.140926	0.315421	0.75244	1	0.99977	FALSE
AT1G03530	2921	501	615	11.1102	13.7978	32.9352	39.7129	-0.26998	-0.312555	-0.921332	0.35688	1	0.99977	FALSE
AT1G03540	1929	17	28	0.570861	0.951242	1.11756	1.80807	-0.69409	-0.736671	-0.430506	0.66683	1	0.99977	FALSE
AT1G03545	1516	64	77	2.73461	3.32856	4.20729	4.97219	-0.24099	-0.283566	-0.297253	0.76627	1	0.99977	FALSE
AT1G03550	840	1342	921	103.487	71.8531	88.2216	59.4725	0.56891	0.526332	2.19575	0.02811	0.437813	0.43781	FALSE
AT1G03560	2338	243	243	6.73249	6.81125	15.9746	15.6914	0.025798	-0.0167791	-0.032725	0.97389	1	0.99977	FALSE
AT1G03570	72	0	0	0	0	NA	NA	NA	NA	NA	NA	NA	NA	NA
AT1G03590	2219	374	640	10.9176	18.9011	24.5864	41.3273	-0.74924	-0.791813	-2.19127	0.028432	0.441588	0.44159	FALSE
AT1G03600	1315	17	17	0.837408	0.847204	1.11756	1.09776	0.025798	-0.0167791	-0.00865561	0.99309	1	0.99977	FALSE
AT1G03610	1935	443	435	14.8299	14.7324	29.1223	28.0896	0.052089	0.00951217	0.0249352	0.98011	1	0.99977	FALSE
AT1G03620	1535	144	107	6.0767	4.56815	9.4664	6.9094	0.45426	0.411679	0.573853	0.56607	1	0.99977	FALSE
AT1G03630	1583	3	8	0.122759	0.331188	0	0	-1.3892	-1.43182	-0.396501	0.69174	1	0.99977	FALSE
AT1G03640	73	0	0	0	0	NA	NA	NA	NA	NA	NA	NA	NA	NA
AT1G03650	892	57	50	4.13927	3.67342	3.74712	3.22869	0.21483	0.172255	0.157466	0.87488	1	0.99977	FALSE
AT1G03660	906	89	31	6.3632	2.24232	5.85076	2.00179	1.5473	1.50476	1.36445	0.17242	1	0.99977	FALSE
AT1G03670	1851	0	0	0	0	NA	NA	NA	NA	NA	NA	NA	NA	NA
AT1G03680	957	241	192	16.3124	13.1478	15.8431	12.3982	0.35372	0.311148	0.570957	0.56803	1	0.99977	FALSE
AT1G03687	1441	216	252	9.70965	11.4604	14.1996	16.2726	-0.19659	-0.239172	-0.457067	0.64762	1	0.99977	FALSE
AT1G03700	837	134	57	10.3703	4.46287	8.80901	3.68071	1.259	1.21642	1.42277	0.1548	1	0.99977	FALSE
AT1G03710	870	1	2	0.0744552	0.150652	0	0	-0.9742	-1.01678	-0.151282	0.87975	1	0.99977	FALSE
AT1G03720	863	0	0	0	0	NA	NA	NA	NA	NA	NA	NA	NA	NA
AT1G03730	1271	177	184	9.02073	9.48718	11.6358	11.8816	-0.030159	-0.0727355	-0.122251	0.9027	1	0.99977	FALSE
AT1G03740	3189	2536	2408	51.512	49.4843	166.714	155.494	0.10052	0.0579402	0.360388	0.71856	1	0.99977	FALSE
AT1G03743	81	0	0	0	0	NA	NA	NA	NA	NA	NA	NA	NA	NA
AT1G03746	85	0	0	0	0	NA	NA	NA	NA	NA	NA	NA	NA	NA
AT1G03750	2777	214	217	4.99174	5.12093	14.0681	14.0125	0.0057136	-0.0368634	-0.0677049	0.94602	1	0.99977	FALSE
AT1G03760	1382	449	417	21.0452	19.7739	29.5168	26.9273	0.13247	0.0898889	0.233944	0.81503	1	0.99977	FALSE
AT1G03770	1788	294	304	10.6511	11.1422	19.3272	19.6304	-0.022457	-0.0650343	-0.140688	0.88812	1	0.99977	FALSE
AT1G03780	2567	334	438	8.4282	11.1818	21.9568	28.2833	-0.36528	-0.407862	-0.997993	0.31828	1	0.99977	FALSE
AT1G03790	1855	23	20	0.803152	0.706563	1.51199	1.29148	0.22743	0.184855	0.107109	0.9147	1	0.99977	FALSE
AT1G03800	1280	5	6	0.253031	0.307189	0	0	-0.23724	-0.279814	-0.0819319	0.9347	1	0.99977	FALSE
AT1G03810	432	0	0	0	0	NA	NA	NA	NA	NA	NA	NA	NA	NA
AT1G03820	1127	137	549	7.87428	31.9237	9.00623	35.451	-1.9768	-2.01941	-4.18413	2.8626e-05	0.00179224	0.0017874	TRUE
AT1G03830	3403	275	319	5.23462	6.14319	18.0782	20.5991	-0.18833	-0.230904	-0.497188	0.61906	1	0.99977	FALSE
AT1G03840	1756	467	407	17.2269	15.1892	30.7001	26.2816	0.22419	0.181615	0.474448	0.63518	1	0.99977	FALSE
AT1G03850	1010	1113	745	71.3819	48.3393	73.1674	48.1075	0.60494	0.562362	2.12322	0.033735	0.495732	0.49573	FALSE
AT1G03860	1384	1653	1598	77.3661	75.6669	108.666	103.189	0.074617	0.0320402	0.161616	0.87161	1	0.99977	FALSE
AT1G03870	1164	2505	2396	139.402	134.896	164.676	154.719	0.089981	0.0474036	0.293578	0.76908	1	0.99977	FALSE
AT1G03880	1633	0	3	0	0.120393	0	0	NA	NA	NA	NA	NA	NA	NA
AT1G03890	1520	0	0	0	0	NA	NA	NA	NA	NA	NA	NA	NA	NA
AT1G03900	1239	2750	2564	143.772	135.616	180.782	165.567	0.12683	0.0842562	0.543258	0.58695	1	0.99977	FALSE
AT1G03905	1544	194	209	8.13895	8.87083	12.7533	13.4959	-0.081648	-0.124225	-0.220549	0.82544	1	0.99977	FALSE
AT1G03910	2515	1341	1375	34.5386	35.8286	88.1559	88.789	-0.010325	-0.0529015	-0.243907	0.8073	1	0.99977	FALSE
AT1G03920	2168	388	273	11.5928	8.25217	25.5067	17.6287	0.53295	0.490377	1.10684	0.26836	1	0.99977	FALSE
AT1G03930	2419	512	429	13.7103	11.6221	33.6583	27.7022	0.28096	0.238387	0.645691	0.51848	1	0.99977	FALSE
AT1G03935	87	0	0	0	0	NA	NA	NA	NA	NA	NA	NA	NA	NA
AT1G03940	1918	2	1	0.0675453	0.0341678	0	0	1.0258	0.983221	0.146289	0.88369	1	0.99977	FALSE
AT1G03950	1023	211	185	13.3604	11.8512	13.8709	11.9462	0.21552	0.172939	0.304132	0.76103	1	0.99977	FALSE
AT1G03960	2331	563	439	15.6452	12.342	37.011	28.3479	0.38471	0.342135	0.954446	0.33986	1	0.99977	FALSE
AT1G03970	1190	584	624	31.7892	34.3639	38.3915	40.2941	-0.06978	-0.112357	-0.345391	0.7298	1	0.99977	FALSE
AT1G03980	1453	21	30	0.936198	1.35307	1.38052	1.93722	-0.48878	-0.531352	-0.33306	0.73909	1	0.99977	FALSE
AT1G03982	1290	0	0	0	0	NA	NA	NA	NA	NA	NA	NA	NA	NA
AT1G03987	272	0	0	0	0	NA	NA	NA	NA	NA	NA	NA	NA	NA
AT1G03990	2384	0	3	0	0.082467	0	0	NA	NA	NA	NA	NA	NA	NA
AT1G03993	788	2	0	0.164406	0	0	0	NA	NA	NA	NA	NA	NA	NA
AT1G03997	283	0	0	0	0	NA	NA	NA	NA	NA	NA	NA	NA	NA
AT1G04000	1267	427	562	21.8306	29.0686	28.0705	36.2905	-0.37054	-0.413113	-1.14399	0.25263	1	0.99977	FALSE
AT1G04003	209	0	0	0	0	NA	NA	NA	NA	NA	NA	NA	NA	NA
AT1G04007	463	0	0	0	0	NA	NA	NA	NA	NA	NA	NA	NA	NA
AT1G04010	2669	385	348	9.34386	8.54468	25.3095	22.4717	0.17157	0.128992	0.308768	0.7575	1	0.99977	FALSE
AT1G04013	249	0	1	0	0.263188	0	0	NA	NA	NA	NA	NA	NA	NA
AT1G04017	233	0	0	0	0	NA	NA	NA	NA	NA	NA	NA	NA	NA
AT1G04020	2435	113	186	3.00603	5.00586	7.4285	12.0107	-0.69318	-0.735759	-1.10838	0.2677	1	0.99977	FALSE
AT1G04023	330	1	0	0.196291	0	0	0	NA	NA	NA	NA	NA	NA	NA
AT1G04027	154	0	0	0	0	NA	NA	NA	NA	NA	NA	NA	NA	NA
AT1G04030	1686	409	390	15.7137	15.1591	26.8872	25.1838	0.094425	0.0518476	0.129639	0.89685	1	0.99977	FALSE
AT1G04033	363	1	6	0.178446	1.0832	0	0	-2.5592	-2.60174	-0.509455	0.61043	1	0.99977	FALSE
AT1G04037	247	0	0	0	0	NA	NA	NA	NA	NA	NA	NA	NA	NA
AT1G04040	1086	3345	3275	199.517	197.627	219.897	211.479	0.056309	0.0137322	0.0988535	0.92125	1	0.99977	FALSE
AT1G04043	344	0	0	0	0	NA	NA	NA	NA	NA	NA	NA	NA	NA
AT1G04047	451	5	7	0.718137	1.01715	0	0	-0.45963	-0.502206	-0.152828	0.87853	1	0.99977	FALSE
AT1G04050	2714	116	134	2.76861	3.23564	7.62571	8.65289	-0.18231	-0.224887	-0.314168	0.75339	1	0.99977	FALSE
AT1G04053	578	22	16	2.46552	1.81408	1.44626	1.03318	0.48523	0.442652	0.239885	0.81042	1	0.99977	FALSE
AT1G04057	187	0	0	0	0	NA	NA	NA	NA	NA	NA	NA	NA	NA
AT1G04063	468	0	0	0	0	NA	NA	NA	NA	NA	NA	NA	NA	NA
AT1G04067	515	4	1	0.503114	0.12725	0	0	2.0258	1.98322	0.350905	0.72566	1	0.99977	FALSE
AT1G04070	690	172	201	16.1471	19.0903	11.3071	12.9793	-0.19899	-0.241566	-0.41212	0.68025	1	0.99977	FALSE
AT1G04073	233	0	0	0	0	NA	NA	NA	NA	NA	NA	NA	NA	NA
AT1G04077	1057	1	1	0.0612829	0.0619998	0	0	0.025798	-0.0167791	-0.00209929	0.99833	1	0.99977	FALSE
AT1G04080	2613	2595	2499	64.3298	62.6746	170.592	161.37	0.080181	0.0376045	0.237441	0.81231	1	0.99977	FALSE
AT1G04083	275	0	0	0	0	NA	NA	NA	NA	NA	NA	NA	NA	NA
AT1G04087	209	0	0	0	0	NA	NA	NA	NA	NA	NA	NA	NA	NA
AT1G04090	2110	24	29	0.736788	0.900701	1.57773	1.87264	-0.24722	-0.289798	-0.186231	0.85226	1	0.99977	FALSE
AT1G04093	499	0	0	0	0	NA	NA	NA	NA	NA	NA	NA	NA	NA
AT1G04097	319	0	0	0	0	NA	NA	NA	NA	NA	NA	NA	NA	NA
AT1G04100	1308	121	103	5.99227	5.16053	7.95441	6.6511	0.25816	0.215584	0.284988	0.77565	1	0.99977	FALSE
AT1G04103	662	16	7	1.56558	0.692955	1.05182	0	1.2184	1.17587	0.478593	0.63223	1	0.99977	FALSE
AT1G04105	402	0	0	0	0	NA	NA	NA	NA	NA	NA	NA	NA	NA
AT1G04110	2513	0	2	0	0.0521558	0	0	NA	NA	NA	NA	NA	NA	NA
AT1G04117	1541	0	0	0	0	NA	NA	NA	NA	NA	NA	NA	NA	NA
AT1G04120	5423	1759	2161	21.0107	26.1144	115.635	139.544	-0.27115	-0.313723	-1.73324	0.083054	0.823866	0.82359	FALSE
AT1G04123	304	9	5	1.91771	1.07786	0	0	0.87379	0.831218	0.269353	0.78766	1	0.99977	FALSE
AT1G04127	241	1	2	0.26878	0.543849	0	0	-0.9742	-1.01678	-0.151282	0.87975	1	0.99977	FALSE
AT1G04130	1247	290	245	15.0642	12.8755	19.0643	15.8206	0.26907	0.226492	0.462649	0.64362	1	0.99977	FALSE
AT1G04133	422	0	0	0	0	NA	NA	NA	NA	NA	NA	NA	NA	NA
AT1G04137	517	0	2	0	0.253515	0	0	NA	NA	NA	NA	NA	NA	NA
AT1G04140	3130	1880	1993	38.907	41.728	123.589	128.696	-0.058411	-0.100988	-0.555927	0.57826	1	0.99977	FALSE
AT1G04143	390	0	0	0	0	NA	NA	NA	NA	NA	NA	NA	NA	NA
AT1G04147	278	0	0	0	0	NA	NA	NA	NA	NA	NA	NA	NA	NA
AT1G04150	3408	18	20	0.342127	0.384588	1.1833	1.29148	-0.12621	-0.168782	-0.0919828	0.92671	1	0.99977	FALSE
AT1G04153	460	0	0	0	0	NA	NA	NA	NA	NA	NA	NA	NA	NA
AT1G04157	225	0	0	0	0	NA	NA	NA	NA	NA	NA	NA	NA	NA
AT1G04160	5237	284	295	3.51277	3.69151	18.6699	19.0493	-0.029026	-0.0716031	-0.152414	0.87886	1	0.99977	FALSE
AT1G04163	1424	7	5	0.318421	0.230104	0	0	0.51122	0.468648	0.142616	0.88659	1	0.99977	FALSE
AT1G04167	216	0	0	0	0	NA	NA	NA	NA	NA	NA	NA	NA	NA
AT1G04170	1943	1475	1799	49.1737	60.6769	96.9649	116.168	-0.26068	-0.303259	-1.53143	0.12566	1	0.99977	FALSE
AT1G04173	204	0	0	0	0	NA	NA	NA	NA	NA	NA	NA	NA	NA
AT1G04177	303	0	0	0	0	NA	NA	NA	NA	NA	NA	NA	NA	NA
AT1G04180	1649	194	224	7.6207	8.9021	12.7533	14.4645	-0.18164	-0.224221	-0.405038	0.68545	1	0.99977	FALSE
AT1G04183	2007	415	467	13.3941	15.2488	27.2816	30.156	-0.14451	-0.18709	-0.491137	0.62333	1	0.99977	FALSE
AT1G04187	134	6	17	2.90042	8.31398	0	1.09776	-1.4767	-1.51928	-0.604076	0.54579	1	0.99977	FALSE
AT1G04190	1418	587	679	26.8149	31.3804	38.5887	43.8456	-0.18425	-0.22683	-0.713084	0.47579	1	0.99977	FALSE
AT1G04193	117	0	0	0	0	NA	NA	NA	NA	NA	NA	NA	NA	NA
AT1G04197	145	0	0	0	0	NA	NA	NA	NA	NA	NA	NA	NA	NA
AT1G04200	2767	1047	1029	24.5105	24.3709	68.8286	66.4465	0.050816	0.00823933	0.0332125	0.97351	1	0.99977	FALSE
AT1G04203	206	1	0	0.314447	0	0	0	NA	NA	NA	NA	NA	NA	NA
AT1G04207	212	0	0	0	0	NA	NA	NA	NA	NA	NA	NA	NA	NA
AT1G04210	4016	900	1068	14.5165	17.4278	59.165	68.9649	-0.22112	-0.263694	-1.03305	0.30158	1	0.99977	FALSE
AT1G04213	110	0	0	0	0	NA	NA	NA	NA	NA	NA	NA	NA	NA
AT1G04217	144	0	0	0	0	NA	NA	NA	NA	NA	NA	NA	NA	NA
AT1G04220	2044	1969	1625	62.3992	52.1	129.44	104.932	0.30282	0.260244	1.37716	0.16846	1	0.99977	FALSE
AT1G04223	117	4	0	2.21456	0	0	0	NA	NA	NA	NA	NA	NA	NA
AT1G04227	108	14	10	8.39689	6.06794	0	0	0.51122	0.468648	0.201689	0.84016	1	0.99977	FALSE
AT1G04230	1686	286	248	10.9881	9.6396	18.8013	16.0143	0.23147	0.188896	0.385687	0.69973	1	0.99977	FALSE
AT1G04233	392	0	1	0	0.167178	0	0	NA	NA	NA	NA	NA	NA	NA
AT1G04237	298	0	2	0	0.439824	0	0	NA	NA	NA	NA	NA	NA	NA
AT1G04240	1272	640	223	32.5917	11.489	42.0729	14.4	1.5468	1.50425	3.65805	0.00025414	0.0112785	0.011278	FALSE
AT1G04243	207	0	0	0	0	NA	NA	NA	NA	NA	NA	NA	NA	NA
AT1G04247	2302	79	47	2.22298	1.338	5.19337	3.03497	0.77499	0.732413	0.715306	0.47442	1	0.99977	FALSE
AT1G04250	1317	1353	1226	66.5466	61.0056	88.9447	79.1675	0.168	0.125424	0.563182	0.57331	1	0.99977	FALSE
AT1G04253	690	0	0	0	0	NA	NA	NA	NA	NA	NA	NA	NA	NA
AT1G04257	252	1	0	0.257048	0	0	0	NA	NA	NA	NA	NA	NA	NA
AT1G04260	1287	402	426	20.2331	21.6918	26.427	27.5085	-0.05786	-0.100437	-0.25563	0.79824	1	0.99977	FALSE
AT1G04263	101	0	0	0	0	NA	NA	NA	NA	NA	NA	NA	NA	NA
AT1G04267	140	1	1	0.462686	0.468098	0	0	0.025798	-0.0167791	-0.00209929	0.99833	1	0.99977	FALSE
AT1G04270	859	4528	5159	341.45	393.584	297.666	333.136	-0.16242	-0.204997	-1.78335	0.074529	0.774773	0.77468	FALSE
AT1G04273	144	0	1	0	0.455096	0	0	NA	NA	NA	NA	NA	NA	NA
AT1G04277	141	0	0	0	0	NA	NA	NA	NA	NA	NA	NA	NA	NA
AT1G04280	2436	1162	1004	30.8989	27.0098	76.3886	64.8321	0.23665	0.194072	0.798025	0.42486	1	0.99977	FALSE
AT1G04283	244	0	0	0	0	NA	NA	NA	NA	NA	NA	NA	NA	NA
AT1G04287	317	0	0	0	0	NA	NA	NA	NA	NA	NA	NA	NA	NA
AT1G04290	728	168	160	14.9483	14.403	11.0441	10.3318	0.096187	0.0536102	0.0858837	0.93156	1	0.99977	FALSE
AT1G04293	270	0	0	0	0	NA	NA	NA	NA	NA	NA	NA	NA	NA
AT1G04295	552	39	27	4.57656	3.20546	2.56382	1.74349	0.55631	0.513736	0.366143	0.71426	1	0.99977	FALSE
AT1G04297	655	0	0	0	0	NA	NA	NA	NA	NA	NA	NA	NA	NA
AT1G04300	3529	3138	2806	57.599	52.1076	206.289	181.194	0.18713	0.144551	0.985264	0.32449	1	0.99977	FALSE
AT1G04303	238	0	0	0	0	NA	NA	NA	NA	NA	NA	NA	NA	NA
AT1G04307	448	0	0	0	0	NA	NA	NA	NA	NA	NA	NA	NA	NA
AT1G04310	2518	74	163	1.90366	4.24226	4.86468	10.5255	-1.1135	-1.15605	-1.51579	0.12957	1	0.99977	FALSE
AT1G04313	348	0	0	0	0	NA	NA	NA	NA	NA	NA	NA	NA	NA
AT1G04320	71	0	0	0	0	NA	NA	NA	NA	NA	NA	NA	NA	NA
AT1G04323	239	0	0	0	0	NA	NA	NA	NA	NA	NA	NA	NA	NA
AT1G04327	224	0	0	0	0	NA	NA	NA	NA	NA	NA	NA	NA	NA
AT1G04330	694	135	110	12.6005	10.3872	8.87475	7.10312	0.32125	0.278677	0.384891	0.70032	1	0.99977	FALSE
AT1G04333	298	0	0	0	0	NA	NA	NA	NA	NA	NA	NA	NA	NA
AT1G04337	368	0	0	0	0	NA	NA	NA	NA	NA	NA	NA	NA	NA
AT1G04340	1044	521	517	32.3259	32.453	34.25	33.3847	0.036917	-0.00566003	-0.0161329	0.98713	1	0.99977	FALSE
AT1G04343	370	1	0	0.17507	0	0	0	NA	NA	NA	NA	NA	NA	NA
AT1G04347	411	2	2	0.315212	0.318899	0	0	0.025798	-0.0167791	-0.00296885	0.99763	1	0.99977	FALSE
AT1G04350	2066	50	22	1.56767	0.697842	3.28695	1.42062	1.2102	1.16765	0.841324	0.40017	1	0.99977	FALSE
AT1G04353	1461	91	116	4.03464	5.20323	5.98224	7.49056	-0.32439	-0.366965	-0.465378	0.64166	1	0.99977	FALSE
AT1G04357	509	3	2	0.381784	0.2575	0	0	0.61076	0.568183	0.111258	0.91141	1	0.99977	FALSE
AT1G04360	1747	642	612	23.8043	22.9574	42.2044	39.5192	0.094839	0.0522625	0.16371	0.86996	1	0.99977	FALSE
AT1G04363	282	1	1	0.229702	0.232389	0	0	0.025798	-0.0167791	-0.00209929	0.99833	1	0.99977	FALSE
AT1G04367	671	0	0	0	0	NA	NA	NA	NA	NA	NA	NA	NA	NA
AT1G04370	736	2	2	0.176022	0.178081	0	0	0.025798	-0.0167791	-0.00296885	0.99763	1	0.99977	FALSE
AT1G04373	212	0	0	0	0	NA	NA	NA	NA	NA	NA	NA	NA	NA
AT1G04377	319	0	0	0	0	NA	NA	NA	NA	NA	NA	NA	NA	NA
AT1G04380	1700	0	3	0	0.115648	0	0	NA	NA	NA	NA	NA	NA	NA
AT1G04383	238	0	0	0	0	NA	NA	NA	NA	NA	NA	NA	NA	NA
AT1G04387	451	0	0	0	0	NA	NA	NA	NA	NA	NA	NA	NA	NA
AT1G04390	3466	263	206	4.9152	3.89497	17.2893	13.3022	0.37822	0.335639	0.640672	0.52174	1	0.99977	FALSE
AT1G04393	404	0	0	0	0	NA	NA	NA	NA	NA	NA	NA	NA	NA
AT1G04397	207	2	1	0.625855	0.316588	0	0	1.0258	0.983221	0.146289	0.88369	1	0.99977	FALSE
AT1G04400	2541	1900	1937	48.4354	49.9563	124.904	125.08	-0.0020267	-0.0446037	-0.24444	0.80689	1	0.99977	FALSE
AT1G04403	329	0	0	0	0	NA	NA	NA	NA	NA	NA	NA	NA	NA
AT1G04407	262	0	0	0	0	NA	NA	NA	NA	NA	NA	NA	NA	NA
AT1G04410	1613	8916	9571	358.055	388.855	586.128	618.036	-0.076475	-0.119052	-1.43204	0.15213	1	0.99977	FALSE
AT1G04413	360	1	1	0.179933	0.182038	0	0	0.025798	-0.0167791	-0.00209929	0.99833	1	0.99977	FALSE
AT1G04417	360	2	0	0.359867	0	0	0	NA	NA	NA	NA	NA	NA	NA
AT1G04420	1539	68	80	2.8621	3.40656	4.47025	5.16591	-0.20867	-0.251244	-0.269961	0.78719	1	0.99977	FALSE
AT1G04423	153	0	0	0	0	NA	NA	NA	NA	NA	NA	NA	NA	NA
AT1G04425	457	51	53	7.22883	7.60019	3.35268	3.42241	-0.029697	-0.0722742	-0.0652003	0.94801	1	0.99977	FALSE
AT1G04427	304	0	0	0	0	NA	NA	NA	NA	NA	NA	NA	NA	NA
AT1G04430	2527	1555	1956	39.8602	50.7258	102.224	126.306	-0.30519	-0.347771	-1.81717	0.06919	0.74594	0.74594	FALSE
AT1G04433	331	0	1	0	0.197987	0	0	NA	NA	NA	NA	NA	NA	NA
AT1G04437	257	0	0	0	0	NA	NA	NA	NA	NA	NA	NA	NA	NA
AT1G04440	2407	4854	3780	130.628	102.915	319.097	244.089	0.38659	0.344009	2.81729	0.004843	0.121909	0.12191	FALSE
AT1G04443	247	0	0	0	0	NA	NA	NA	NA	NA	NA	NA	NA	NA
AT1G04445	849	6	17	0.457781	1.31222	0	1.09776	-1.4767	-1.51928	-0.604076	0.54579	1	0.99977	FALSE
AT1G04447	325	0	0	0	0	NA	NA	NA	NA	NA	NA	NA	NA	NA
AT1G04450	1057	0	0	0	0	NA	NA	NA	NA	NA	NA	NA	NA	NA
AT1G04453	459	0	0	0	0	NA	NA	NA	NA	NA	NA	NA	NA	NA
AT1G04455	354	0	0	0	0	NA	NA	NA	NA	NA	NA	NA	NA	NA
AT1G04463	921	7	9	0.492326	0.640395	0	0	-0.33677	-0.379349	-0.133714	0.89363	1	0.99977	FALSE
AT1G04467	472	5	7	0.686186	0.971899	0	0	-0.45963	-0.502206	-0.152828	0.87853	1	0.99977	FALSE
AT1G04470	3611	0	0	0	0	NA	NA	NA	NA	NA	NA	NA	NA	NA
AT1G04473	477	0	0	0	0	NA	NA	NA	NA	NA	NA	NA	NA	NA
AT1G04477	384	0	0	0	0	NA	NA	NA	NA	NA	NA	NA	NA	NA
AT1G04480	822	1864	1811	146.889	144.382	122.537	116.943	0.067413	0.0248362	0.133201	0.89403	1	0.99977	FALSE
AT1G04483	227	0	1	0	0.288695	0	0	NA	NA	NA	NA	NA	NA	NA
AT1G04487	540	0	0	0	0	NA	NA	NA	NA	NA	NA	NA	NA	NA
AT1G04490	1840	47	122	1.6546	4.34517	3.08973	7.87801	-1.3504	-1.39293	-1.51652	0.12939	1	0.99977	FALSE
AT1G04493	314	0	0	0	0	NA	NA	NA	NA	NA	NA	NA	NA	NA
AT1G04497	308	0	0	0	0	NA	NA	NA	NA	NA	NA	NA	NA	NA
AT1G04500	1664	1	2	0.0389279	0.0787665	0	0	-0.9742	-1.01678	-0.151282	0.87975	1	0.99977	FALSE
AT1G04503	484	0	0	0	0	NA	NA	NA	NA	NA	NA	NA	NA	NA
AT1G04507	248	0	0	0	0	NA	NA	NA	NA	NA	NA	NA	NA	NA
AT1G04510	2087	1002	1143	31.0999	35.8913	65.8704	73.8079	-0.16415	-0.206722	-0.846124	0.39748	1	0.99977	FALSE
AT1G04513	1101	46	38	2.70635	2.26184	3.02399	2.45381	0.30143	0.258855	0.20941	0.83413	1	0.99977	FALSE
AT1G04517	84	5	5	3.85571	3.90082	0	0	0.025798	-0.0167791	-0.00469416	0.99625	1	0.99977	FALSE
AT1G04520	1569	358	521	14.78	21.761	23.5345	33.643	-0.51553	-0.558103	-1.45112	0.14675	1	0.99977	FALSE
AT1G04523	249	3	5	0.780434	1.31594	0	0	-0.71117	-0.753745	-0.185588	0.85277	1	0.99977	FALSE
AT1G04527	84	0	0	0	0	NA	NA	NA	NA	NA	NA	NA	NA	NA
AT1G04530	1524	408	379	17.3416	16.2974	26.8215	24.4735	0.13217	0.0895922	0.222282	0.82409	1	0.99977	FALSE
AT1G04533	560	0	0	0	0	NA	NA	NA	NA	NA	NA	NA	NA	NA
AT1G04537	410	0	0	0	0	NA	NA	NA	NA	NA	NA	NA	NA	NA
AT1G04540	2446	1	4	0.0264824	0.107169	0	0	-1.9742	-2.01678	-0.356843	0.72121	1	0.99977	FALSE
AT1G04547	86	0	0	0	0	NA	NA	NA	NA	NA	NA	NA	NA	NA
AT1G04550	1373	282	239	13.3043	11.4076	18.5384	15.4331	0.26448	0.221905	0.447339	0.65463	1	0.99977	FALSE
AT1G04555	991	127	128	8.30126	8.4645	8.34884	8.26545	0.014483	-0.0280944	-0.0396898	0.96834	1	0.99977	FALSE
AT1G04557	206	0	0	0	0	NA	NA	NA	NA	NA	NA	NA	NA	NA
AT1G04560	855	3	2	0.227284	0.153295	0	0	0.61076	0.568183	0.111258	0.91141	1	0.99977	FALSE
AT1G04563	249	3	2	0.780434	0.526376	0	0	0.61076	0.568183	0.111258	0.91141	1	0.99977	FALSE
AT1G04567	396	1	1	0.163576	0.165489	0	0	0.025798	-0.0167791	-0.00209929	0.99833	1	0.99977	FALSE
AT1G04570	2100	24	24	0.740297	0.748957	1.57773	1.54977	0.025798	-0.0167791	-0.0102844	0.99179	1	0.99977	FALSE
AT1G04573	234	0	0	0	0	NA	NA	NA	NA	NA	NA	NA	NA	NA
AT1G04577	238	0	0	0	0	NA	NA	NA	NA	NA	NA	NA	NA	NA
AT1G04580	4604	2	7	0.028139	0.0996386	0	0	-1.7816	-1.82413	-0.441461	0.65888	1	0.99977	FALSE
AT1G04583	600	0	2	0	0.218446	0	0	NA	NA	NA	NA	NA	NA	NA
AT1G04587	291	0	0	0	0	NA	NA	NA	NA	NA	NA	NA	NA	NA
AT1G04590	1380	444	464	20.841	22.0345	29.1881	29.9623	-0.037767	-0.0803443	-0.214161	0.83042	1	0.99977	FALSE
AT1G04593	457	0	0	0	0	NA	NA	NA	NA	NA	NA	NA	NA	NA
AT1G04597	206	0	0	0	0	NA	NA	NA	NA	NA	NA	NA	NA	NA
AT1G04600	5766	31	35	0.348258	0.397794	2.03791	2.26008	-0.14929	-0.191866	-0.137772	0.89042	1	0.99977	FALSE
AT1G04603	472	0	0	0	0	NA	NA	NA	NA	NA	NA	NA	NA	NA
AT1G04607	421	0	0	0	0	NA	NA	NA	NA	NA	NA	NA	NA	NA
AT1G04610	1774	187	284	6.82813	10.4913	12.2932	18.339	-0.57705	-0.619632	-1.17688	0.23924	1	0.99977	FALSE
AT1G04620	2222	233	148	6.79244	4.36498	15.3172	9.55693	0.68053	0.637954	1.08768	0.27674	1	0.99977	FALSE
AT1G04623	239	0	0	0	0	NA	NA	NA	NA	NA	NA	NA	NA	NA
AT1G04625	774	0	0	0	0	NA	NA	NA	NA	NA	NA	NA	NA	NA
AT1G04630	745	294	336	25.5626	29.5562	19.3272	21.6968	-0.16685	-0.209424	-0.464523	0.64227	1	0.99977	FALSE
AT1G04635	725	32	67	2.85908	6.05622	2.10365	4.32645	-1.0403	-1.08287	-0.921905	0.35658	1	0.99977	FALSE
AT1G04640	1066	82	109	4.98277	6.70092	5.39059	7.03855	-0.38483	-0.427411	-0.51995	0.6031	1	0.99977	FALSE
AT1G04643	861	0	0	0	0	NA	NA	NA	NA	NA	NA	NA	NA	NA
AT1G04645	494	0	0	0	0	NA	NA	NA	NA	NA	NA	NA	NA	NA
AT1G04647	1108	19	12	1.11078	0.709752	1.24904	0	0.68876	0.646186	0.314156	0.7534	1	0.99977	FALSE
AT1G04650	3073	68	76	1.43338	1.62075	4.47025	4.90761	-0.13467	-0.177244	-0.188021	0.85086	1	0.99977	FALSE
AT1G04653	207	0	0	0	0	NA	NA	NA	NA	NA	NA	NA	NA	NA
AT1G04657	233	0	0	0	0	NA	NA	NA	NA	NA	NA	NA	NA	NA
AT1G04660	1406	5	4	0.230356	0.18644	0	0	0.34773	0.305149	0.0807371	0.93565	1	0.99977	FALSE
AT1G04667	352	0	0	0	0	NA	NA	NA	NA	NA	NA	NA	NA	NA
AT1G04670	763	2	3	0.169793	0.257669	0	0	-0.55916	-0.601742	-0.117829	0.9062	1	0.99977	FALSE
AT1G04673	209	0	0	0	0	NA	NA	NA	NA	NA	NA	NA	NA	NA
AT1G04677	429	3	0	0.452979	0	0	0	NA	NA	NA	NA	NA	NA	NA
AT1G04680	2074	1344	2435	41.9763	76.9405	88.3531	157.237	-0.83159	-0.874168	-4.6521	3.2858e-06	0.000273002	0.000273	FALSE
AT1G04683	275	0	0	0	0	NA	NA	NA	NA	NA	NA	NA	NA	NA
AT1G04687	270	0	0	0	0	NA	NA	NA	NA	NA	NA	NA	NA	NA
AT1G04690	1609	968	1145	38.9703	46.6353	63.6353	73.937	-0.21647	-0.259048	-1.05164	0.29296	1	0.99977	FALSE
AT1G04693	429	0	0	0	0	NA	NA	NA	NA	NA	NA	NA	NA	NA
AT1G04697	643	0	0	0	0	NA	NA	NA	NA	NA	NA	NA	NA	NA
AT1G04700	3720	128	127	2.22885	2.23731	8.41458	8.20088	0.037113	-0.00546381	-0.00771889	0.99384	1	0.99977	FALSE
AT1G04703	403	1	0	0.160734	0	0	0	NA	NA	NA	NA	NA	NA	NA
AT1G04707	874	2	7	0.148229	0.52487	0	0	-1.7816	-1.82413	-0.441461	0.65888	1	0.99977	FALSE
AT1G04710	1672	223	181	8.63938	7.09426	14.6598	11.6879	0.32685	0.284275	0.504128	0.61417	1	0.99977	FALSE
AT1G04713	303	0	0	0	0	NA	NA	NA	NA	NA	NA	NA	NA	NA
AT1G04717	264	0	0	0	0	NA	NA	NA	NA	NA	NA	NA	NA	NA
AT1G04720	75	0	0	0	0	NA	NA	NA	NA	NA	NA	NA	NA	NA
AT1G04723	557	0	0	0	0	NA	NA	NA	NA	NA	NA	NA	NA	NA
AT1G04730	2994	136	188	2.9424	4.11501	8.94049	12.1399	-0.44133	-0.483905	-0.76558	0.44393	1	0.99977	FALSE
AT1G04733	189	0	0	0	0	NA	NA	NA	NA	NA	NA	NA	NA	NA
AT1G04737	501	0	0	0	0	NA	NA	NA	NA	NA	NA	NA	NA	NA
AT1G04743	961	19	15	1.28069	1.0229	1.24904	0	0.36683	0.324258	0.166689	0.86762	1	0.99977	FALSE
AT1G04747	200	0	0	0	0	NA	NA	NA	NA	NA	NA	NA	NA	NA
AT1G04750	1184	1294	1470	70.794	81.3637	85.0661	94.9235	-0.15818	-0.200758	-0.932843	0.3509	1	0.99977	FALSE
AT1G04753	280	0	1	0	0.234049	0	0	NA	NA	NA	NA	NA	NA	NA
AT1G04760	1279	60	59	3.03875	3.02306	3.94433	3.80986	0.050045	0.00746842	0.00720749	0.99425	1	0.99977	FALSE
AT1G04763	267	0	0	0	0	NA	NA	NA	NA	NA	NA	NA	NA	NA
AT1G04767	1041	9	9	0.560023	0.566574	0	0	0.025798	-0.0167791	-0.00629788	0.99498	1	0.99977	FALSE
AT1G04770	1284	482	363	24.3162	18.5271	31.6862	23.4403	0.43486	0.392284	1.0038	0.31547	1	0.99977	FALSE
AT1G04773	741	0	0	0	0	NA	NA	NA	NA	NA	NA	NA	NA	NA
AT1G04778	848	17	22	1.29858	1.70017	1.11756	1.42062	-0.34617	-0.388748	-0.21389	0.83063	1	0.99977	FALSE
AT1G04780	3161	1527	1636	31.2917	33.9175	100.383	105.643	-0.073675	-0.116252	-0.578271	0.56308	1	0.99977	FALSE
AT1G04783	603	0	0	0	0	NA	NA	NA	NA	NA	NA	NA	NA	NA
AT1G04787	414	0	0	0	0	NA	NA	NA	NA	NA	NA	NA	NA	NA
AT1G04790	2751	472	452	11.1139	10.7675	31.0288	29.1874	0.088262	0.045685	0.122844	0.90223	1	0.99977	FALSE
AT1G04793	339	0	0	0	0	NA	NA	NA	NA	NA	NA	NA	NA	NA
AT1G04797	468	0	1	0	0.140029	0	0	NA	NA	NA	NA	NA	NA	NA
AT1G04800	1027	2	3	0.126146	0.191433	0	0	-0.55916	-0.601742	-0.117829	0.9062	1	0.99977	FALSE
AT1G04803	432	0	1	0	0.151699	0	0	NA	NA	NA	NA	NA	NA	NA
AT1G04807	577	0	0	0	0	NA	NA	NA	NA	NA	NA	NA	NA	NA
AT1G04810	3435	1527	1709	28.7956	32.6047	100.383	110.357	-0.13665	-0.179231	-0.901335	0.36741	1	0.99977	FALSE
AT1G04813	246	0	0	0	0	NA	NA	NA	NA	NA	NA	NA	NA	NA
AT1G04817	438	0	0	0	0	NA	NA	NA	NA	NA	NA	NA	NA	NA
AT1G04820	1971	9040	10881	297.095	361.782	594.28	702.628	-0.24162	-0.284196	-3.54218	0.00039683	0.016122	0.016122	FALSE
AT1G04823	766	3	1	0.253692	0.0855532	0	0	1.6108	1.56818	0.258215	0.79624	1	0.99977	FALSE
AT1G04827	800	0	1	0	0.0819172	0	0	NA	NA	NA	NA	NA	NA	NA
AT1G04830	1674	868	659	33.5875	25.7985	57.0614	42.5542	0.42321	0.380637	1.30972	0.19029	1	0.99977	FALSE
AT1G04833	2348	0	0	0	0	NA	NA	NA	NA	NA	NA	NA	NA	NA
AT1G04837	1243	36	18	1.87605	0.949	2.3666	1.16233	1.0258	0.983221	0.620653	0.53483	1	0.99977	FALSE
AT1G04840	2703	29	34	0.69497	0.824324	1.90643	2.19551	-0.20368	-0.246261	-0.172651	0.86293	1	0.99977	FALSE
AT1G04847	339	0	0	0	0	NA	NA	NA	NA	NA	NA	NA	NA	NA
AT1G04850	1667	2257	2650	87.7021	104.178	148.373	171.121	-0.20579	-0.248365	-1.53682	0.12434	1	0.99977	FALSE
AT1G04853	358	0	0	0	0	NA	NA	NA	NA	NA	NA	NA	NA	NA
AT1G04857	203	0	0	0	0	NA	NA	NA	NA	NA	NA	NA	NA	NA
AT1G04860	3438	562	592	10.5887	11.2845	36.9453	38.2277	-0.049229	-0.0918062	-0.275866	0.78265	1	0.99977	FALSE
AT1G04863	473	0	0	0	0	NA	NA	NA	NA	NA	NA	NA	NA	NA
AT1G04867	167	0	0	0	0	NA	NA	NA	NA	NA	NA	NA	NA	NA
AT1G04870	1581	791	934	32.4085	38.7151	51.9995	60.312	-0.21395	-0.256524	-0.940968	0.34672	1	0.99977	FALSE
AT1G04873	240	0	0	0	0	NA	NA	NA	NA	NA	NA	NA	NA	NA
AT1G04877	302	0	0	0	0	NA	NA	NA	NA	NA	NA	NA	NA	NA
AT1G04880	1767	13	15	0.476564	0.556314	0	0	-0.18065	-0.22323	-0.104368	0.91688	1	0.99977	FALSE
AT1G04883	280	0	0	0	0	NA	NA	NA	NA	NA	NA	NA	NA	NA
AT1G04887	1309	1	1	0.0494851	0.050064	0	0	0.025798	-0.0167791	-0.00209929	0.99833	1	0.99977	FALSE
AT1G04890	2023	0	0	0	0	NA	NA	NA	NA	NA	NA	NA	NA	NA
AT1G04893	346	0	0	0	0	NA	NA	NA	NA	NA	NA	NA	NA	NA
AT1G04895	246	0	0	0	0	NA	NA	NA	NA	NA	NA	NA	NA	NA
AT1G04897	153	0	0	0	0	NA	NA	NA	NA	NA	NA	NA	NA	NA
AT1G04900	1734	363	367	13.5604	13.8702	23.8632	23.6986	0.0099873	-0.0325896	-0.077899	0.93791	1	0.99977	FALSE
AT1G04907	160	0	0	0	0	NA	NA	NA	NA	NA	NA	NA	NA	NA
AT1G04910	2097	898	928	27.7391	29.0011	59.0335	59.9245	-0.021612	-0.0641885	-0.24265	0.80828	1	0.99977	FALSE
AT1G04913	434	0	0	0	0	NA	NA	NA	NA	NA	NA	NA	NA	NA
AT1G04917	724	2	1	0.178939	0.0905162	0	0	1.0258	0.983221	0.146289	0.88369	1	0.99977	FALSE
AT1G04920	3626	7	7	0.12505	0.126513	0	0	0.025798	-0.0167791	-0.00555421	0.99557	1	0.99977	FALSE
AT1G04923	593	1	1	0.109234	0.110512	0	0	0.025798	-0.0167791	-0.00209929	0.99833	1	0.99977	FALSE
AT1G04927	409	0	0	0	0	NA	NA	NA	NA	NA	NA	NA	NA	NA
AT1G04930	1391	161	163	7.49744	7.67937	10.584	10.5255	0.0079866	-0.0345904	-0.0550827	0.95607	1	0.99977	FALSE
AT1G04933	667	8	3	0.776923	0.294755	0	0	1.4408	1.39826	0.387208	0.6986	1	0.99977	FALSE
AT1G04937	203	0	0	0	0	NA	NA	NA	NA	NA	NA	NA	NA	NA
AT1G04940	1198	7	0	0.378491	0	0	0	NA	NA	NA	NA	NA	NA	NA
AT1G04943	206	0	0	0	0	NA	NA	NA	NA	NA	NA	NA	NA	NA
AT1G04945	1863	214	234	7.44072	8.23129	14.0681	15.1103	-0.1031	-0.145677	-0.27265	0.78512	1	0.99977	FALSE
AT1G04947	310	0	0	0	0	NA	NA	NA	NA	NA	NA	NA	NA	NA
AT1G04950	2252	648	584	18.6389	16.9945	42.5988	37.7111	0.17582	0.133246	0.41349	0.67925	1	0.99977	FALSE
AT1G04953	683	4	0	0.379362	0	0	0	NA	NA	NA	NA	NA	NA	NA
AT1G04957	442	0	0	0	0	NA	NA	NA	NA	NA	NA	NA	NA	NA
AT1G04960	1574	661	543	27.2026	22.6079	43.4534	35.0636	0.3095	0.266919	0.817414	0.41369	1	0.99977	FALSE
AT1G04963	257	0	0	0	0	NA	NA	NA	NA	NA	NA	NA	NA	NA
AT1G04967	382	0	0	0	0	NA	NA	NA	NA	NA	NA	NA	NA	NA
AT1G04970	1900	939	857	32.013	29.5592	61.7288	55.3398	0.15763	0.115051	0.43114	0.66637	1	0.99977	FALSE
AT1G04973	726	0	0	0	0	NA	NA	NA	NA	NA	NA	NA	NA	NA
AT1G04977	638	2	5	0.20306	0.513587	0	0	-1.2961	-1.33871	-0.297844	0.76582	1	0.99977	FALSE
AT1G04980	1667	660	807	25.6462	31.7251	43.3877	52.1111	-0.2643	-0.306882	-1.03726	0.29961	1	0.99977	FALSE
AT1G04983	238	0	0	0	0	NA	NA	NA	NA	NA	NA	NA	NA	NA
AT1G04985	1830	832	717	29.4501	25.6763	54.6948	46.2994	0.24041	0.197831	0.687892	0.49152	1	0.99977	FALSE
AT1G04987	243	0	0	0	0	NA	NA	NA	NA	NA	NA	NA	NA	NA
AT1G04990	1892	700	904	23.9657	31.3121	46.0172	58.3747	-0.34317	-0.385747	-1.36124	0.17344	1	0.99977	FALSE
AT1G04993	90	0	0	0	0	NA	NA	NA	NA	NA	NA	NA	NA	NA
AT1G04997	405	0	0	0	0	NA	NA	NA	NA	NA	NA	NA	NA	NA
AT1G05000	1831	976	738	34.5283	26.4139	64.1612	47.6555	0.42906	0.386481	1.40871	0.15892	1	0.99977	FALSE
AT1G05003	258	0	0	0	0	NA	NA	NA	NA	NA	NA	NA	NA	NA
AT1G05005	684	0	9	0	0.862286	0	0	NA	NA	NA	NA	NA	NA	NA
AT1G05007	285	0	0	0	0	NA	NA	NA	NA	NA	NA	NA	NA	NA
AT1G05010	1529	1084	1252	45.9236	53.6614	71.261	80.8464	-0.18207	-0.224649	-0.959363	0.33738	1	0.99977	FALSE
AT1G05013	248	0	0	0	0	NA	NA	NA	NA	NA	NA	NA	NA	NA
AT1G05017	222	0	1	0	0.295197	0	0	NA	NA	NA	NA	NA	NA	NA
AT1G05020	2609	14	29	0.347591	0.728432	0	1.87264	-1.0248	-1.06741	-0.599467	0.54886	1	0.99977	FALSE
AT1G05023	280	0	0	0	0	NA	NA	NA	NA	NA	NA	NA	NA	NA
AT1G05027	667	0	0	0	0	NA	NA	NA	NA	NA	NA	NA	NA	NA
AT1G05030	2127	179	113	5.45129	3.48158	11.7673	7.29684	0.68943	0.646858	0.965156	0.33447	1	0.99977	FALSE
AT1G05033	494	1	0	0.131125	0	0	0	NA	NA	NA	NA	NA	NA	NA
AT1G05035	363	0	0	0	0	NA	NA	NA	NA	NA	NA	NA	NA	NA
AT1G05037	206	0	0	0	0	NA	NA	NA	NA	NA	NA	NA	NA	NA
AT1G05040	912	0	0	0	0	NA	NA	NA	NA	NA	NA	NA	NA	NA
AT1G05043	569	0	0	0	0	NA	NA	NA	NA	NA	NA	NA	NA	NA
AT1G05047	448	7	14	1.01212	2.04793	0	0	-0.9742	-1.01678	-0.400255	0.68897	1	0.99977	FALSE
AT1G05053	208	0	0	0	0	NA	NA	NA	NA	NA	NA	NA	NA	NA
AT1G05055	1597	150	151	6.08416	6.19637	9.86084	9.75065	0.016212	-0.0263652	-0.0404673	0.96772	1	0.99977	FALSE
AT1G05057	195	0	0	0	0	NA	NA	NA	NA	NA	NA	NA	NA	NA
AT1G05060	1029	336	331	21.1513	21.0803	22.0883	21.3739	0.047428	0.00485089	0.0110834	0.99116	1	0.99977	FALSE
AT1G05065	717	16	23	1.44549	2.1022	1.05182	1.4852	-0.49776	-0.540341	-0.296097	0.76716	1	0.99977	FALSE
AT1G05067	558	0	0	0	0	NA	NA	NA	NA	NA	NA	NA	NA	NA
AT1G05070	991	426	320	27.8452	21.1613	28.0048	20.6636	0.43858	0.396002	0.952022	0.34109	1	0.99977	FALSE
AT1G05073	315	0	0	0	0	NA	NA	NA	NA	NA	NA	NA	NA	NA
AT1G05077	334	0	0	0	0	NA	NA	NA	NA	NA	NA	NA	NA	NA
AT1G05080	1320	0	0	0	0	NA	NA	NA	NA	NA	NA	NA	NA	NA
AT1G05083	698	0	0	0	0	NA	NA	NA	NA	NA	NA	NA	NA	NA
AT1G05085	375	0	0	0	0	NA	NA	NA	NA	NA	NA	NA	NA	NA
AT1G05087	1003	55	66	3.55202	4.31229	3.61564	4.26187	-0.23724	-0.279814	-0.271738	0.78582	1	0.99977	FALSE
AT1G05090	1514	58	48	2.48151	2.07769	3.81286	3.09954	0.29882	0.256239	0.232872	0.81586	1	0.99977	FALSE
AT1G05093	506	0	0	0	0	NA	NA	NA	NA	NA	NA	NA	NA	NA
AT1G05097	236	0	0	0	0	NA	NA	NA	NA	NA	NA	NA	NA	NA
AT1G05100	1341	46	106	2.222	5.18015	3.02399	6.84483	-1.1786	-1.22114	-1.27669	0.20171	1	0.99977	FALSE
AT1G05103	311	0	1	0	0.210719	0	0	NA	NA	NA	NA	NA	NA	NA
AT1G05107	321	0	0	0	0	NA	NA	NA	NA	NA	NA	NA	NA	NA
AT1G05113	200	0	0	0	0	NA	NA	NA	NA	NA	NA	NA	NA	NA
AT1G05117	264	0	0	0	0	NA	NA	NA	NA	NA	NA	NA	NA	NA
AT1G05120	2937	870	653	19.188	14.5705	57.1929	42.1667	0.43973	0.397153	1.36421	0.1725	1	0.99977	FALSE
AT1G05123	323	0	0	0	0	NA	NA	NA	NA	NA	NA	NA	NA	NA
AT1G05127	348	0	0	0	0	NA	NA	NA	NA	NA	NA	NA	NA	NA
AT1G05133	609	0	0	0	0	NA	NA	NA	NA	NA	NA	NA	NA	NA
AT1G05136	141	0	0	0	0	NA	NA	NA	NA	NA	NA	NA	NA	NA
AT1G05137	98	0	0	0	0	NA	NA	NA	NA	NA	NA	NA	NA	NA
AT1G05140	1514	176	120	7.5301	5.19422	11.57	7.74886	0.57834	0.535762	0.808074	0.41905	1	0.99977	FALSE
AT1G05143	265	0	15	0	3.70946	0	0	NA	NA	NA	NA	NA	NA	NA
AT1G05147	553	15	22	1.75703	2.60713	0	1.42062	-0.52674	-0.56932	-0.303591	0.76144	1	0.99977	FALSE
AT1G05150	2961	699	747	15.2916	16.5328	45.9515	48.2367	-0.070018	-0.112595	-0.378689	0.70492	1	0.99977	FALSE
AT1G05153	286	0	0	0	0	NA	NA	NA	NA	NA	NA	NA	NA	NA
AT1G05160	2102	176	196	5.42368	6.11066	11.57	12.6565	-0.12948	-0.172057	-0.293374	0.76924	1	0.99977	FALSE
AT1G05163	725	0	0	0	0	NA	NA	NA	NA	NA	NA	NA	NA	NA
AT1G05170	2124	457	474	13.9372	14.6248	30.0427	30.608	-0.026895	-0.069472	-0.187518	0.85125	1	0.99977	FALSE
AT1G05173	214	0	0	0	0	NA	NA	NA	NA	NA	NA	NA	NA	NA
AT1G05177	454	0	0	0	0	NA	NA	NA	NA	NA	NA	NA	NA	NA
AT1G05180	1934	793	785	26.5602	26.5998	52.131	50.6905	0.040426	-0.00215091	-0.00755916	0.99397	1	0.99977	FALSE
AT1G05183	1301	24	51	1.19495	2.56896	1.57773	3.29327	-1.0617	-1.10424	-0.817173	0.41383	1	0.99977	FALSE
AT1G05187	1224	2	1	0.105843	0.0535406	0	0	1.0258	0.983221	0.146289	0.88369	1	0.99977	FALSE
AT1G05190	1051	327	195	20.1539	12.159	21.4966	12.5919	0.77161	0.729037	1.44945	0.14721	1	0.99977	FALSE
AT1G05193	250	0	0	0	0	NA	NA	NA	NA	NA	NA	NA	NA	NA
AT1G05197	244	0	0	0	0	NA	NA	NA	NA	NA	NA	NA	NA	NA
AT1G05200	2867	604	421	13.6466	9.6232	39.7063	27.1856	0.54653	0.503949	1.41588	0.15681	1	0.99977	FALSE
AT1G05203	442	0	1	0	0.148266	0	0	NA	NA	NA	NA	NA	NA	NA
AT1G05205	617	562	454	59.0018	48.2209	36.9453	29.3165	0.33368	0.291099	0.818558	0.41304	1	0.99977	FALSE
AT1G05207	358	4	1	0.723754	0.183055	0	0	2.0258	1.98322	0.350905	0.72566	1	0.99977	FALSE
AT1G05210	770	189	209	15.8996	17.7877	12.4247	13.4959	-0.11932	-0.161896	-0.285558	0.77522	1	0.99977	FALSE
AT1G05213	2457	3	0	0.0790916	0	0	0	NA	NA	NA	NA	NA	NA	NA
AT1G05217	244	0	0	0	0	NA	NA	NA	NA	NA	NA	NA	NA	NA
AT1G05220	717	37	63	3.34269	5.7582	2.43234	4.06815	-0.74203	-0.784606	-0.68209	0.49518	1	0.99977	FALSE
AT1G05223	244	0	0	0	0	NA	NA	NA	NA	NA	NA	NA	NA	NA
AT1G05227	291	0	0	0	0	NA	NA	NA	NA	NA	NA	NA	NA	NA
AT1G05230	3030	12	20	0.256539	0.432566	0	1.29148	-0.71117	-0.753745	-0.371177	0.71051	1	0.99977	FALSE
AT1G05233	222	0	0	0	0	NA	NA	NA	NA	NA	NA	NA	NA	NA
AT1G05237	222	0	0	0	0	NA	NA	NA	NA	NA	NA	NA	NA	NA
AT1G05240	2478	0	0	0	0	NA	NA	NA	NA	NA	NA	NA	NA	NA
AT1G05243	499	0	0	0	0	NA	NA	NA	NA	NA	NA	NA	NA	NA
AT1G05247	87	0	0	0	0	NA	NA	NA	NA	NA	NA	NA	NA	NA
AT1G05250	1492	4	0	0.173662	0	0	0	NA	NA	NA	NA	NA	NA	NA
AT1G05253	373	0	0	0	0	NA	NA	NA	NA	NA	NA	NA	NA	NA
AT1G05257	116	0	1	0	0.564946	0	0	NA	NA	NA	NA	NA	NA	NA
AT1G05260	1254	4138	3623	213.75	189.337	272.028	233.951	0.21755	0.17497	1.36234	0.17309	1	0.99977	FALSE
AT1G05263	222	0	0	0	0	NA	NA	NA	NA	NA	NA	NA	NA	NA
AT1G05267	877	0	0	0	0	NA	NA	NA	NA	NA	NA	NA	NA	NA
AT1G05270	1743	757	638	28.1328	23.9877	49.7644	41.1981	0.27253	0.229958	0.758474	0.44817	1	0.99977	FALSE
AT1G05273	194	0	0	0	0	NA	NA	NA	NA	NA	NA	NA	NA	NA
AT1G05277	729	0	1	0	0.0898954	0	0	NA	NA	NA	NA	NA	NA	NA
AT1G05280	2106	159	230	4.89049	7.15706	10.4525	14.852	-0.50681	-0.549386	-0.950529	0.34184	1	0.99977	FALSE
AT1G05283	219	0	0	0	0	NA	NA	NA	NA	NA	NA	NA	NA	NA
AT1G05287	393	3	1	0.494473	0.166753	0	0	1.6108	1.56818	0.258215	0.79624	1	0.99977	FALSE
AT1G05290	1126	0	0	0	0	NA	NA	NA	NA	NA	NA	NA	NA	NA
AT1G05291	724	0	0	0	0	NA	NA	NA	NA	NA	NA	NA	NA	NA
AT1G05293	279	0	0	0	0	NA	NA	NA	NA	NA	NA	NA	NA	NA
AT1G05297	337	1	4	0.192214	0.777849	0	0	-1.9742	-2.01678	-0.356843	0.72121	1	0.99977	FALSE
AT1G05300	1696	208	200	7.94422	7.72804	13.6737	12.9148	0.082381	0.0398044	0.0711232	0.9433	1	0.99977	FALSE
AT1G05303	262	0	0	0	0	NA	NA	NA	NA	NA	NA	NA	NA	NA
AT1G05307	377	0	0	0	0	NA	NA	NA	NA	NA	NA	NA	NA	NA
AT1G05310	1447	25	9	1.11914	0.407605	1.64347	0	1.4997	1.45715	0.706081	0.48014	1	0.99977	FALSE
AT1G05313	328	0	0	0	0	NA	NA	NA	NA	NA	NA	NA	NA	NA
AT1G05317	579	0	0	0	0	NA	NA	NA	NA	NA	NA	NA	NA	NA
AT1G05320	2826	797	559	18.2684	12.963	52.3939	36.0968	0.53753	0.494952	1.59991	0.10962	0.954948	0.95495	FALSE
AT1G05323	225	0	0	0	0	NA	NA	NA	NA	NA	NA	NA	NA	NA
AT1G05327	739	3	0	0.262961	0	0	0	NA	NA	NA	NA	NA	NA	NA
AT1G05330	688	4	5	0.376605	0.476263	0	0	-0.29613	-0.338707	-0.0896161	0.92859	1	0.99977	FALSE
AT1G05333	1650	0	0	0	0	NA	NA	NA	NA	NA	NA	NA	NA	NA
AT1G05337	429	0	0	0	0	NA	NA	NA	NA	NA	NA	NA	NA	NA
AT1G05340	791	811	803	66.4138	66.5279	53.3143	51.8528	0.0401	-0.0024772	-0.00880461	0.99298	1	0.99977	FALSE
AT1G05343	205	0	0	0	0	NA	NA	NA	NA	NA	NA	NA	NA	NA
AT1G05347	885	0	0	0	0	NA	NA	NA	NA	NA	NA	NA	NA	NA
AT1G05350	1913	633	629	21.434	21.5477	41.6127	40.6169	0.034943	-0.00763364	-0.0239915	0.98086	1	0.99977	FALSE
AT1G05353	197	1	0	0.328812	0	0	0	NA	NA	NA	NA	NA	NA	NA
AT1G05357	280	0	0	0	0	NA	NA	NA	NA	NA	NA	NA	NA	NA
AT1G05360	2008	428	450	13.8068	14.6863	28.1363	29.0582	-0.046516	-0.0890933	-0.233517	0.81536	1	0.99977	FALSE
AT1G05363	237	0	0	0	0	NA	NA	NA	NA	NA	NA	NA	NA	NA
AT1G05367	316	0	0	0	0	NA	NA	NA	NA	NA	NA	NA	NA	NA
AT1G05370	1714	42	67	1.58728	2.5617	2.76103	4.32645	-0.64797	-0.690551	-0.629262	0.52918	1	0.99977	FALSE
AT1G05373	217	0	0	0	0	NA	NA	NA	NA	NA	NA	NA	NA	NA
AT1G05377	257	0	0	0	0	NA	NA	NA	NA	NA	NA	NA	NA	NA
AT1G05380	4215	665	693	10.2197	10.7746	43.7164	44.7497	-0.033703	-0.0762801	-0.248664	0.80362	1	0.99977	FALSE
AT1G05383	550	0	0	0	0	NA	NA	NA	NA	NA	NA	NA	NA	NA
AT1G05385	742	84	21	7.33313	1.85473	5.52207	1.35605	2.0258	1.98322	1.60805	0.10782	0.945264	0.94525	FALSE
AT1G05387	311	0	0	0	0	NA	NA	NA	NA	NA	NA	NA	NA	NA
AT1G05390	74	0	0	0	0	NA	NA	NA	NA	NA	NA	NA	NA	NA
AT1G05397	606	14	12	1.49647	1.2977	0	0	0.24819	0.205613	0.0926153	0.92621	1	0.99977	FALSE
AT1G05400	979	80	60	5.29324	4.01637	5.25911	3.87443	0.44084	0.398258	0.414744	0.67833	1	0.99977	FALSE
AT1G05407	231	0	0	0	0	NA	NA	NA	NA	NA	NA	NA	NA	NA
AT1G05410	1707	274	336	10.3976	12.8994	18.0125	21.6968	-0.26849	-0.311064	-0.677924	0.49782	1	0.99977	FALSE
AT1G05413	246	0	0	0	0	NA	NA	NA	NA	NA	NA	NA	NA	NA
AT1G05417	74	0	0	0	0	NA	NA	NA	NA	NA	NA	NA	NA	NA
AT1G05420	1000	36	22	2.33194	1.44174	2.3666	1.42062	0.73629	0.693714	0.460433	0.64521	1	0.99977	FALSE
AT1G05423	82	0	0	0	0	NA	NA	NA	NA	NA	NA	NA	NA	NA
AT1G05427	97	0	0	0	0	NA	NA	NA	NA	NA	NA	NA	NA	NA
AT1G05430	1176	360	406	19.8294	22.6247	23.666	26.217	-0.14768	-0.190262	-0.465445	0.64161	1	0.99977	FALSE
AT1G05433	69	0	0	0	0	NA	NA	NA	NA	NA	NA	NA	NA	NA
AT1G05440	1619	27	57	1.08027	2.30724	1.77495	3.68071	-1.0522	-1.09478	-0.85791	0.39094	1	0.99977	FALSE
AT1G05443	332	0	0	0	0	NA	NA	NA	NA	NA	NA	NA	NA	NA
AT1G05447	237	0	0	0	0	NA	NA	NA	NA	NA	NA	NA	NA	NA
AT1G05450	669	52	109	5.0349	10.6774	3.41842	7.03855	-1.0419	-1.08452	-1.17734	0.23906	1	0.99977	FALSE
AT1G05453	671	1	1	0.0965365	0.0976658	0	0	0.025798	-0.0167791	-0.00209929	0.99833	1	0.99977	FALSE
AT1G05460	3154	191	255	3.92271	5.29839	12.5561	16.4663	-0.39113	-0.433704	-0.806109	0.42018	1	0.99977	FALSE
AT1G05463	194	0	0	0	0	NA	NA	NA	NA	NA	NA	NA	NA	NA
AT1G05467	373	0	0	0	0	NA	NA	NA	NA	NA	NA	NA	NA	NA
AT1G05470	3253	572	446	11.3901	8.98495	37.6027	28.7999	0.38477	0.342192	0.962197	0.33595	1	0.99977	FALSE
AT1G05473	218	0	0	0	0	NA	NA	NA	NA	NA	NA	NA	NA	NA
AT1G05477	219	0	0	0	0	NA	NA	NA	NA	NA	NA	NA	NA	NA
AT1G05483	466	0	0	0	0	NA	NA	NA	NA	NA	NA	NA	NA	NA
AT1G05487	533	1	2	0.121531	0.245905	0	0	-0.9742	-1.01678	-0.151282	0.87975	1	0.99977	FALSE
AT1G05490	4735	18	14	0.246245	0.193764	1.1833	0	0.38837	0.345791	0.172372	0.86314	1	0.99977	FALSE
AT1G05493	235	0	0	0	0	NA	NA	NA	NA	NA	NA	NA	NA	NA
AT1G05497	478	0	0	0	0	NA	NA	NA	NA	NA	NA	NA	NA	NA
AT1G05500	2002	820	840	26.5316	27.4967	53.9059	54.242	-0.0089676	-0.0515445	-0.18579	0.85261	1	0.99977	FALSE
AT1G05507	359	0	0	0	0	NA	NA	NA	NA	NA	NA	NA	NA	NA
AT1G05510	980	3	5	0.198294	0.334356	0	0	-0.71117	-0.753745	-0.185588	0.85277	1	0.99977	FALSE
AT1G05517	283	0	0	0	0	NA	NA	NA	NA	NA	NA	NA	NA	NA
AT1G05520	2944	1101	1154	24.225	25.6882	72.3785	74.5182	-0.042031	-0.0846079	-0.355409	0.72228	1	0.99977	FALSE
AT1G05523	1157	0	6	0	0.339847	0	0	NA	NA	NA	NA	NA	NA	NA
AT1G05527	446	0	0	0	0	NA	NA	NA	NA	NA	NA	NA	NA	NA
AT1G05530	1666	146	202	5.67665	7.94587	9.59788	13.0439	-0.44259	-0.485166	-0.795468	0.42634	1	0.99977	FALSE
AT1G05533	210	2	0	0.616914	0	0	0	NA	NA	NA	NA	NA	NA	NA
AT1G05537	256	0	0	0	0	NA	NA	NA	NA	NA	NA	NA	NA	NA
AT1G05540	1436	17	35	0.766847	1.59727	1.11756	2.26008	-1.016	-1.0586	-0.654131	0.51303	1	0.99977	FALSE
AT1G05543	674	0	0	0	0	NA	NA	NA	NA	NA	NA	NA	NA	NA
AT1G05547	199	0	0	0	0	NA	NA	NA	NA	NA	NA	NA	NA	NA
AT1G05550	1263	0	0	0	0	NA	NA	NA	NA	NA	NA	NA	NA	NA
AT1G05553	481	0	0	0	0	NA	NA	NA	NA	NA	NA	NA	NA	NA
AT1G05557	659	78	94	7.66696	9.34776	5.12763	6.06994	-0.24339	-0.285966	-0.331074	0.74059	1	0.99977	FALSE
AT1G05560	1988	1264	1627	41.1855	53.6335	83.094	105.062	-0.33842	-0.380997	-1.80522	0.071041	0.756662	0.75666	FALSE
AT1G05562	2136	12	13	0.36391	0.398848	0	0	-0.089679	-0.132256	-0.0584792	0.95337	1	0.99977	FALSE
AT1G05563	68	0	0	0	0	NA	NA	NA	NA	NA	NA	NA	NA	NA
AT1G05567	234	0	0	0	0	NA	NA	NA	NA	NA	NA	NA	NA	NA
AT1G05570	6342	3203	2776	32.7148	28.6852	210.562	179.257	0.23221	0.189637	1.29573	0.19507	1	0.99977	FALSE
AT1G05575	710	295	335	26.914	30.9209	19.393	21.6322	-0.15765	-0.200225	-0.444165	0.65692	1	0.99977	FALSE
AT1G05577	1520	13	16	0.554005	0.689829	0	1.03318	-0.27376	-0.316339	-0.150305	0.88052	1	0.99977	FALSE
AT1G05580	2925	0	0	0	0	NA	NA	NA	NA	NA	NA	NA	NA	NA
AT1G05583	203	0	0	0	0	NA	NA	NA	NA	NA	NA	NA	NA	NA
AT1G05587	238	0	0	0	0	NA	NA	NA	NA	NA	NA	NA	NA	NA
AT1G05590	2314	242	379	6.77433	10.7335	15.9088	24.4735	-0.62139	-0.66397	-1.44567	0.14827	1	0.99977	FALSE
AT1G05593	339	0	0	0	0	NA	NA	NA	NA	NA	NA	NA	NA	NA
AT1G05597	235	0	0	0	0	NA	NA	NA	NA	NA	NA	NA	NA	NA
AT1G05600	1705	100	61	3.79918	2.34461	6.57389	3.939	0.73892	0.69634	0.769943	0.44133	1	0.99977	FALSE
AT1G05603	342	0	0	0	0	NA	NA	NA	NA	NA	NA	NA	NA	NA
AT1G05607	298	0	0	0	0	NA	NA	NA	NA	NA	NA	NA	NA	NA
AT1G05610	1607	14	33	0.564321	1.34575	0	2.13094	-1.2112	-1.25382	-0.727276	0.46706	1	0.99977	FALSE
AT1G05613	279	0	0	0	0	NA	NA	NA	NA	NA	NA	NA	NA	NA
AT1G05615	519	0	0	0	0	NA	NA	NA	NA	NA	NA	NA	NA	NA
AT1G05617	382	0	0	0	0	NA	NA	NA	NA	NA	NA	NA	NA	NA
AT1G05620	1426	733	818	33.2965	37.5923	48.1866	52.8214	-0.13249	-0.175067	-0.609513	0.54218	1	0.99977	FALSE
AT1G05623	293	0	0	0	0	NA	NA	NA	NA	NA	NA	NA	NA	NA
AT1G05627	191	0	0	0	0	NA	NA	NA	NA	NA	NA	NA	NA	NA
AT1G05630	3894	257	326	4.27515	5.48639	16.8949	21.0511	-0.31731	-0.359883	-0.766049	0.44365	1	0.99977	FALSE
AT1G05633	205	0	0	0	0	NA	NA	NA	NA	NA	NA	NA	NA	NA
AT1G05637	87	0	0	0	0	NA	NA	NA	NA	NA	NA	NA	NA	NA
AT1G05640	2338	75	91	2.07793	2.55071	4.93042	5.87622	-0.25318	-0.295755	-0.336328	0.73662	1	0.99977	FALSE
AT1G05643	305	0	0	0	0	NA	NA	NA	NA	NA	NA	NA	NA	NA
AT1G05647	398	0	0	0	0	NA	NA	NA	NA	NA	NA	NA	NA	NA
AT1G05650	1500	36	6	1.55462	0.262135	2.3666	0	2.6108	2.56818	1.23181	0.21802	1	0.99977	FALSE
AT1G05653	211	0	0	0	0	NA	NA	NA	NA	NA	NA	NA	NA	NA
AT1G05657	348	0	0	0	0	NA	NA	NA	NA	NA	NA	NA	NA	NA
AT1G05660	1534	483	438	20.3956	18.7117	31.7519	28.2833	0.16689	0.124313	0.333567	0.73871	1	0.99977	FALSE
AT1G05663	654	0	0	0	0	NA	NA	NA	NA	NA	NA	NA	NA	NA
AT1G05667	214	0	0	0	0	NA	NA	NA	NA	NA	NA	NA	NA	NA
AT1G05670	3300	170	175	3.33694	3.47527	11.1756	11.3004	-0.016022	-0.0585993	-0.0962876	0.92329	1	0.99977	FALSE
AT1G05673	111	0	0	0	0	NA	NA	NA	NA	NA	NA	NA	NA	NA
AT1G05675	1493	5	20	0.216932	0.87788	0	1.29148	-1.9742	-2.01678	-0.797926	0.42491	1	0.99977	FALSE
AT1G05680	1755	523	1339	19.3036	49.9998	34.3815	86.4644	-1.3305	-1.37305	-4.96962	6.7084e-07	6.53134e-05	6.5313e-05	TRUE
AT1G05683	246	0	0	0	0	NA	NA	NA	NA	NA	NA	NA	NA	NA
AT1G05687	842	0	0	0	0	NA	NA	NA	NA	NA	NA	NA	NA	NA
AT1G05690	1948	37	42	1.23034	1.41295	2.43234	2.7121	-0.15707	-0.199643	-0.156827	0.87538	1	0.99977	FALSE
AT1G05693	317	0	0	0	0	NA	NA	NA	NA	NA	NA	NA	NA	NA
AT1G05697	199	0	0	0	0	NA	NA	NA	NA	NA	NA	NA	NA	NA
AT1G05700	2912	471	331	10.4772	7.44906	30.963	21.3739	0.53469	0.492117	1.22346	0.22116	1	0.99977	FALSE
AT1G05703	450	0	0	0	0	NA	NA	NA	NA	NA	NA	NA	NA	NA
AT1G05707	468	0	0	0	0	NA	NA	NA	NA	NA	NA	NA	NA	NA
AT1G05710	1548	906	973	37.9115	41.1914	59.5595	62.8303	-0.077131	-0.119708	-0.458934	0.64628	1	0.99977	FALSE
AT1G05713	210	0	0	0	0	NA	NA	NA	NA	NA	NA	NA	NA	NA
AT1G05717	266	0	0	0	0	NA	NA	NA	NA	NA	NA	NA	NA	NA
AT1G05720	840	593	557	45.7288	43.4551	38.9832	35.9676	0.11615	0.0735757	0.220685	0.82534	1	0.99977	FALSE
AT1G05723	242	2	1	0.535339	0.270801	0	0	1.0258	0.983221	0.146289	0.88369	1	0.99977	FALSE
AT1G05727	424	0	0	0	0	NA	NA	NA	NA	NA	NA	NA	NA	NA
AT1G05730	1054	30	34	1.84372	2.11399	1.97217	2.19551	-0.15477	-0.197351	-0.139539	0.88902	1	0.99977	FALSE
AT1G05733	637	0	0	0	0	NA	NA	NA	NA	NA	NA	NA	NA	NA
AT1G05737	207	0	0	0	0	NA	NA	NA	NA	NA	NA	NA	NA	NA
AT1G05740	519	1	0	0.124809	0	0	0	NA	NA	NA	NA	NA	NA	NA
AT1G05747	428	9	8	1.36211	1.22493	0	0	0.19572	0.153146	0.0558139	0.95549	1	0.99977	FALSE
AT1G05750	2969	76	68	1.65813	1.50094	4.99616	4.39102	0.18626	0.143686	0.152422	0.87885	1	0.99977	FALSE
AT1G05753	548	29	60	3.42793	7.17523	1.90643	3.87443	-1.0231	-1.06569	-0.861137	0.38916	1	0.99977	FALSE
AT1G05757	329	0	0	0	0	NA	NA	NA	NA	NA	NA	NA	NA	NA
AT1G05760	670	112	162	10.8282	15.8455	7.36276	10.461	-0.5067	-0.549274	-0.797587	0.42511	1	0.99977	FALSE
AT1G05763	272	0	0	0	0	NA	NA	NA	NA	NA	NA	NA	NA	NA
AT1G05767	1105	3	1	0.175862	0.0593066	0	0	1.6108	1.56818	0.258215	0.79624	1	0.99977	FALSE
AT1G05770	785	33	43	2.72307	3.58975	2.16938	2.77667	-0.35607	-0.39865	-0.30612	0.75951	1	0.99977	FALSE
AT1G05773	484	0	0	0	0	NA	NA	NA	NA	NA	NA	NA	NA	NA
AT1G05777	240	0	0	0	0	NA	NA	NA	NA	NA	NA	NA	NA	NA
AT1G05780	864	76	72	5.69789	5.46115	4.99616	4.64932	0.1038	0.0612234	0.0658808	0.94747	1	0.99977	FALSE
AT1G05783	550	51	27	6.0065	3.21711	3.35268	1.74349	0.94334	0.900759	0.686509	0.49239	1	0.99977	FALSE
AT1G05785	954	228	184	15.4811	12.6396	14.9885	11.8816	0.33513	0.292549	0.523834	0.60039	1	0.99977	FALSE
AT1G05787	566	0	0	0	0	NA	NA	NA	NA	NA	NA	NA	NA	NA
AT1G05790	2462	479	434	12.6026	11.5523	31.4889	28.025	0.16813	0.125551	0.33542	0.73731	1	0.99977	FALSE
AT1G05793	221	0	0	0	0	NA	NA	NA	NA	NA	NA	NA	NA	NA
AT1G05797	218	1	0	0.297138	0	0	0	NA	NA	NA	NA	NA	NA	NA
AT1G05800	1416	0	0	0	0	NA	NA	NA	NA	NA	NA	NA	NA	NA
AT1G05803	228	1	0	0.284105	0	0	0	NA	NA	NA	NA	NA	NA	NA
AT1G05805	1795	758	768	27.3539	28.039	49.8301	49.5927	0.0068894	-0.0356876	-0.123336	0.90184	1	0.99977	FALSE
AT1G05807	242	0	0	0	0	NA	NA	NA	NA	NA	NA	NA	NA	NA
AT1G05810	837	365	266	28.2476	20.8267	23.9947	17.1766	0.48227	0.439691	0.971068	0.33151	1	0.99977	FALSE
AT1G05813	199	1	0	0.325507	0	0	0	NA	NA	NA	NA	NA	NA	NA
AT1G05817	301	0	0	0	0	NA	NA	NA	NA	NA	NA	NA	NA	NA
AT1G05820	2084	49	54	1.52304	1.69809	3.22121	3.48699	-0.11438	-0.156957	-0.140842	0.88799	1	0.99977	FALSE
AT1G05823	382	0	0	0	0	NA	NA	NA	NA	NA	NA	NA	NA	NA
AT1G05827	235	0	0	0	0	NA	NA	NA	NA	NA	NA	NA	NA	NA
AT1G05830	4010	1360	1053	21.9689	17.2087	89.4049	67.9962	0.3949	0.352322	1.52494	0.12727	1	0.99977	FALSE
AT1G05833	688	1	0	0.0941511	0	0	0	NA	NA	NA	NA	NA	NA	NA
AT1G05835	599	43	49	4.65003	5.36086	2.82677	3.16412	-0.16265	-0.205224	-0.17396	0.8619	1	0.99977	FALSE
AT1G05837	1005	13	33	0.837898	2.15185	0	2.13094	-1.3182	-1.36073	-0.774803	0.43846	1	0.99977	FALSE
AT1G05840	1700	781	594	29.7588	22.8983	51.3421	38.3569	0.42066	0.37808	1.23455	0.217	1	0.99977	FALSE
AT1G05843	596	0	0	0	0	NA	NA	NA	NA	NA	NA	NA	NA	NA
AT1G05847	347	0	0	0	0	NA	NA	NA	NA	NA	NA	NA	NA	NA
AT1G05850	1762	9711	7323	357.003	272.363	638.391	472.874	0.43298	0.390406	4.48671	7.2332e-06	0.0005419	0.0005419	FALSE
AT1G05853	101	0	0	0	0	NA	NA	NA	NA	NA	NA	NA	NA	NA
AT1G05857	352	0	0	0	0	NA	NA	NA	NA	NA	NA	NA	NA	NA
AT1G05860	1357	258	254	12.3156	12.2665	16.9606	16.4018	0.04834	0.00576344	0.0115373	0.99079	1	0.99977	FALSE
AT1G05863	367	0	0	0	0	NA	NA	NA	NA	NA	NA	NA	NA	NA
AT1G05867	315	0	1	0	0.208044	0	0	NA	NA	NA	NA	NA	NA	NA
AT1G05870	1521	399	376	16.9925	16.2003	26.2298	24.2798	0.11145	0.068877	0.169599	0.86533	1	0.99977	FALSE
AT1G05873	885	5	7	0.365966	0.518346	0	0	-0.45963	-0.502206	-0.152828	0.87853	1	0.99977	FALSE
AT1G05880	1752	0	1	0	0.0374051	0	0	NA	NA	NA	NA	NA	NA	NA
AT1G05887	241	0	0	0	0	NA	NA	NA	NA	NA	NA	NA	NA	NA
AT1G05890	2458	2689	2052	70.8636	54.7092	176.772	132.506	0.41584	0.37326	2.26355	0.023602	0.388111	0.38811	FALSE
AT1G05893	241	0	0	0	0	NA	NA	NA	NA	NA	NA	NA	NA	NA
AT1G05894	1591	9	16	0.366426	0.659045	0	1.03318	-0.80428	-0.846854	-0.367031	0.7136	1	0.99977	FALSE
AT1G05897	278	0	0	0	0	NA	NA	NA	NA	NA	NA	NA	NA	NA
AT1G05900	1495	275	206	11.9153	9.03007	18.0782	13.3022	0.44259	0.400008	0.772104	0.44005	1	0.99977	FALSE
AT1G05903	674	1	0	0.0961068	0	0	0	NA	NA	NA	NA	NA	NA	NA
AT1G05907	76	0	0	0	0	NA	NA	NA	NA	NA	NA	NA	NA	NA
AT1G05910	4018	579	771	9.33432	12.575	38.0628	49.7864	-0.38737	-0.429947	-1.39047	0.16439	1	0.99977	FALSE
AT1G05913	318	0	0	0	0	NA	NA	NA	NA	NA	NA	NA	NA	NA
AT1G05917	99	0	0	0	0	NA	NA	NA	NA	NA	NA	NA	NA	NA
AT1G05920	1477	0	0	0	0	NA	NA	NA	NA	NA	NA	NA	NA	NA
AT1G05927	1432	1	7	0.0452346	0.320347	0	0	-2.7816	-2.82413	-0.57473	0.56547	1	0.99977	FALSE
AT1G05930	957	0	0	0	0	NA	NA	NA	NA	NA	NA	NA	NA	NA
AT1G05933	695	0	0	0	0	NA	NA	NA	NA	NA	NA	NA	NA	NA
AT1G05937	593	0	0	0	0	NA	NA	NA	NA	NA	NA	NA	NA	NA
AT1G05940	2130	573	486	17.4257	14.9528	37.6684	31.3829	0.26338	0.2208	0.634611	0.52568	1	0.99977	FALSE
AT1G05943	501	0	0	0	0	NA	NA	NA	NA	NA	NA	NA	NA	NA
AT1G05947	439	0	0	0	0	NA	NA	NA	NA	NA	NA	NA	NA	NA
AT1G05950	2316	111	91	3.10455	2.57494	7.29702	5.87622	0.31242	0.269842	0.338459	0.73502	1	0.99977	FALSE
AT1G05953	353	0	0	0	0	NA	NA	NA	NA	NA	NA	NA	NA	NA
AT1G05957	247	0	0	0	0	NA	NA	NA	NA	NA	NA	NA	NA	NA
AT1G05960	3668	2140	1917	37.7919	34.2498	140.681	123.788	0.18456	0.141981	0.799508	0.424	1	0.99977	FALSE
AT1G05963	271	0	0	0	0	NA	NA	NA	NA	NA	NA	NA	NA	NA
AT1G05967	201	0	0	0	0	NA	NA	NA	NA	NA	NA	NA	NA	NA
AT1G05970	1001	83	46	5.37104	3.01154	5.45633	2.9704	0.87728	0.834698	0.820906	0.4117	1	0.99977	FALSE
AT1G05973	269	0	0	0	0	NA	NA	NA	NA	NA	NA	NA	NA	NA
AT1G05977	472	1	4	0.137237	0.555371	0	0	-1.9742	-2.01678	-0.356843	0.72121	1	0.99977	FALSE
AT1G05980	72	0	0	0	0	NA	NA	NA	NA	NA	NA	NA	NA	NA
AT1G05983	231	0	0	0	0	NA	NA	NA	NA	NA	NA	NA	NA	NA
AT1G05987	414	0	0	0	0	NA	NA	NA	NA	NA	NA	NA	NA	NA
AT1G05990	793	34	38	2.77728	3.14033	2.23512	2.45381	-0.13467	-0.177244	-0.132951	0.89423	1	0.99977	FALSE
AT1G05993	83	0	0	0	0	NA	NA	NA	NA	NA	NA	NA	NA	NA
AT1G05997	194	0	0	0	0	NA	NA	NA	NA	NA	NA	NA	NA	NA
AT1G06000	1587	493	853	20.1226	35.2239	32.4093	55.0815	-0.76516	-0.807737	-2.57355	0.010066	0.211677	0.21168	FALSE
AT1G06002	1634	274	274	10.8621	10.9891	18.0125	17.6932	0.025798	-0.0167791	-0.0347498	0.97228	1	0.99977	FALSE
AT1G06003	684	0	0	0	0	NA	NA	NA	NA	NA	NA	NA	NA	NA
AT1G06007	208	0	0	0	0	NA	NA	NA	NA	NA	NA	NA	NA	NA
AT1G06010	907	79	112	5.64201	8.09237	5.19337	7.23227	-0.47778	-0.520353	-0.631415	0.52777	1	0.99977	FALSE
AT1G06013	305	0	0	0	0	NA	NA	NA	NA	NA	NA	NA	NA	NA
AT1G06017	297	0	0	0	0	NA	NA	NA	NA	NA	NA	NA	NA	NA
AT1G06020	1398	10	9	0.463348	0.421891	0	0	0.1778	0.135224	0.0521097	0.95844	1	0.99977	FALSE
AT1G06023	315	0	0	0	0	NA	NA	NA	NA	NA	NA	NA	NA	NA
AT1G06027	425	0	0	0	0	NA	NA	NA	NA	NA	NA	NA	NA	NA
AT1G06030	1216	5	5	0.266349	0.269464	0	0	0.025798	-0.0167791	-0.00469416	0.99625	1	0.99977	FALSE
AT1G06033	147	10	10	4.40653	4.45808	0	0	0.025798	-0.0167791	-0.00663855	0.9947	1	0.99977	FALSE
AT1G06037	245	0	0	0	0	NA	NA	NA	NA	NA	NA	NA	NA	NA
AT1G06040	1351	1030	1224	49.3851	59.3733	67.7111	79.0384	-0.22316	-0.265738	-1.11411	0.26523	1	0.99977	FALSE
AT1G06043	202	0	0	0	0	NA	NA	NA	NA	NA	NA	NA	NA	NA
AT1G06045	267	0	0	0	0	NA	NA	NA	NA	NA	NA	NA	NA	NA
AT1G06047	200	0	0	0	0	NA	NA	NA	NA	NA	NA	NA	NA	NA
AT1G06050	1428	114	99	5.17119	4.54331	7.49424	6.39281	0.22933	0.186754	0.24083	0.80969	1	0.99977	FALSE
AT1G06053	490	0	0	0	0	NA	NA	NA	NA	NA	NA	NA	NA	NA
AT1G06057	412	0	0	0	0	NA	NA	NA	NA	NA	NA	NA	NA	NA
AT1G06060	1168	519	470	28.7832	26.3706	34.1185	30.3497	0.16887	0.126295	0.351166	0.72546	1	0.99977	FALSE
AT1G06063	273	0	0	0	0	NA	NA	NA	NA	NA	NA	NA	NA	NA
AT1G06067	340	0	0	0	0	NA	NA	NA	NA	NA	NA	NA	NA	NA
AT1G06070	2003	555	559	17.9484	18.2893	36.4851	36.0968	0.015437	-0.0271396	-0.0801386	0.93613	1	0.99977	FALSE
AT1G06073	239	0	0	0	0	NA	NA	NA	NA	NA	NA	NA	NA	NA
AT1G06080	1334	62	113	3.01058	5.55121	4.07581	7.29684	-0.84018	-0.882762	-1.01045	0.31228	1	0.99977	FALSE
AT1G06083	314	1	0	0.206293	0	0	0	NA	NA	NA	NA	NA	NA	NA
AT1G06087	123	0	3	0	1.59838	0	0	NA	NA	NA	NA	NA	NA	NA
AT1G06090	2313	458	333	12.8264	9.43482	30.1084	21.5031	0.48562	0.443046	1.09543	0.27333	1	0.99977	FALSE
AT1G06093	235	0	0	0	0	NA	NA	NA	NA	NA	NA	NA	NA	NA
AT1G06097	307	0	0	0	0	NA	NA	NA	NA	NA	NA	NA	NA	NA
AT1G06100	958	0	0	0	0	NA	NA	NA	NA	NA	NA	NA	NA	NA
AT1G06103	240	0	0	0	0	NA	NA	NA	NA	NA	NA	NA	NA	NA
AT1G06110	1756	976	769	36.0031	28.699	64.1612	49.6573	0.3697	0.327118	1.20466	0.22833	1	0.99977	FALSE
AT1G06113	220	4	2	1.17775	0.595761	0	0	1.0258	0.983221	0.206884	0.8361	1	0.99977	FALSE
AT1G06117	212	6	4	1.83328	1.23649	0	0	0.61076	0.568183	0.157342	0.87498	1	0.99977	FALSE
AT1G06120	1155	145	61	8.13205	3.46109	9.53214	3.939	1.275	1.23239	1.4953	0.13484	1	0.99977	FALSE
AT1G06123	209	0	0	0	0	NA	NA	NA	NA	NA	NA	NA	NA	NA
AT1G06127	344	0	0	0	0	NA	NA	NA	NA	NA	NA	NA	NA	NA
AT1G06130	1444	610	690	27.3638	31.3146	40.1007	44.5559	-0.15199	-0.194566	-0.620048	0.53523	1	0.99977	FALSE
AT1G06133	214	0	0	0	0	NA	NA	NA	NA	NA	NA	NA	NA	NA
AT1G06135	559	2	17	0.231757	1.99298	0	1.09776	-3.0617	-3.10424	-0.937841	0.34833	1	0.99977	FALSE
AT1G06137	416	0	0	0	0	NA	NA	NA	NA	NA	NA	NA	NA	NA
AT1G06140	2226	39	26	1.13489	0.765444	2.56382	1.67892	0.61076	0.568183	0.401146	0.68831	1	0.99977	FALSE
AT1G06143	1869	37	42	1.28235	1.47267	2.43234	2.7121	-0.15707	-0.199643	-0.156827	0.87538	1	0.99977	FALSE
AT1G06147	414	0	0	0	0	NA	NA	NA	NA	NA	NA	NA	NA	NA
AT1G06148	1400	11	8	0.508954	0.374479	0	0	0.48523	0.442652	0.169624	0.86531	1	0.99977	FALSE
AT1G06150	2983	713	814	15.4828	17.8828	46.8718	52.5631	-0.16533	-0.207906	-0.717976	0.47277	1	0.99977	FALSE
AT1G06153	220	4	3	1.17775	0.893642	0	0	0.44084	0.398258	0.0927394	0.92611	1	0.99977	FALSE
AT1G06157	241	0	0	0	0	NA	NA	NA	NA	NA	NA	NA	NA	NA
AT1G06160	1086	12	10	0.715757	0.603442	0	0	0.28883	0.246255	0.101973	0.91878	1	0.99977	FALSE
AT1G06163	627	0	0	0	0	NA	NA	NA	NA	NA	NA	NA	NA	NA
AT1G06170	1571	2	2	0.0824647	0.0834293	0	0	0.025798	-0.0167791	-0.00296885	0.99763	1	0.99977	FALSE
AT1G06173	524	0	0	0	0	NA	NA	NA	NA	NA	NA	NA	NA	NA
AT1G06177	418	22	9	3.40926	1.41101	1.44626	0	1.3153	1.27273	0.597318	0.55029	1	0.99977	FALSE
AT1G06180	1076	223	361	13.4248	21.9867	14.6598	23.3112	-0.66916	-0.711734	-1.49996	0.13363	1	0.99977	FALSE
AT1G06187	355	0	0	0	0	NA	NA	NA	NA	NA	NA	NA	NA	NA
AT1G06190	1641	335	318	13.2236	12.6994	22.0225	20.5345	0.10093	0.0583552	0.131903	0.89506	1	0.99977	FALSE
AT1G06197	303	3	1	0.641346	0.216283	0	0	1.6108	1.56818	0.258215	0.79624	1	0.99977	FALSE
AT1G06200	1048	1011	891	62.489	55.7162	66.462	57.5353	0.20808	0.165507	0.637954	0.5235	1	0.99977	FALSE
AT1G06203	312	0	0	0	0	NA	NA	NA	NA	NA	NA	NA	NA	NA
AT1G06207	324	0	0	0	0	NA	NA	NA	NA	NA	NA	NA	NA	NA
AT1G06210	1622	800	887	31.9487	35.8375	52.5911	57.277	-0.12314	-0.165713	-0.601764	0.54733	1	0.99977	FALSE
AT1G06213	494	2	1	0.262251	0.132659	0	0	1.0258	0.983221	0.146289	0.88369	1	0.99977	FALSE
AT1G06217	432	3	0	0.449833	0	0	0	NA	NA	NA	NA	NA	NA	NA
AT1G06220	3500	987	1310	18.2668	24.5283	64.8843	84.5917	-0.38265	-0.425224	-1.79405	0.072805	0.766221	0.76588	FALSE
AT1G06225	381	0	0	0	0	NA	NA	NA	NA	NA	NA	NA	NA	NA
AT1G06227	524	0	0	0	0	NA	NA	NA	NA	NA	NA	NA	NA	NA
AT1G06230	3414	1788	1963	33.9249	37.6809	117.541	126.758	-0.10892	-0.151493	-0.820434	0.41197	1	0.99977	FALSE
AT1G06233	103	0	0	0	0	NA	NA	NA	NA	NA	NA	NA	NA	NA
AT1G06237	77	0	0	0	0	NA	NA	NA	NA	NA	NA	NA	NA	NA
AT1G06240	1643	142	147	5.59841	5.86334	9.33493	9.49235	-0.024127	-0.0667044	-0.100314	0.9201	1	0.99977	FALSE
AT1G06243	81	0	0	0	0	NA	NA	NA	NA	NA	NA	NA	NA	NA
AT1G06247	86	0	0	0	0	NA	NA	NA	NA	NA	NA	NA	NA	NA
AT1G06250	1287	0	0	0	0	NA	NA	NA	NA	NA	NA	NA	NA	NA
AT1G06253	140	0	0	0	0	NA	NA	NA	NA	NA	NA	NA	NA	NA
AT1G06257	342	0	0	0	0	NA	NA	NA	NA	NA	NA	NA	NA	NA
AT1G06260	1051	0	0	0	0	NA	NA	NA	NA	NA	NA	NA	NA	NA
AT1G06263	90	0	0	0	0	NA	NA	NA	NA	NA	NA	NA	NA	NA
AT1G06265	1301	132	84	6.5722	4.23123	8.67754	5.4242	0.67787	0.635298	0.815635	0.41471	1	0.99977	FALSE
AT1G06267	77	0	0	0	0	NA	NA	NA	NA	NA	NA	NA	NA	NA
AT1G06270	1617	138	146	5.52819	5.91709	9.07197	9.42778	-0.055502	-0.0980792	-0.146198	0.88377	1	0.99977	FALSE
AT1G06273	82	0	0	0	0	NA	NA	NA	NA	NA	NA	NA	NA	NA
AT1G06277	90	1	0	0.719733	0	0	0	NA	NA	NA	NA	NA	NA	NA
AT1G06280	643	0	0	0	0	NA	NA	NA	NA	NA	NA	NA	NA	NA
AT1G06283	140	9	7	4.16417	3.27669	0	0	0.38837	0.345791	0.121886	0.90299	1	0.99977	FALSE
AT1G06287	303	0	0	0	0	NA	NA	NA	NA	NA	NA	NA	NA	NA
AT1G06290	2519	981	1130	25.2264	29.3978	64.4899	72.9684	-0.1782	-0.220777	-0.896312	0.37009	1	0.99977	FALSE
AT1G06293	277	0	0	0	0	NA	NA	NA	NA	NA	NA	NA	NA	NA
AT1G06297	241	0	0	0	0	NA	NA	NA	NA	NA	NA	NA	NA	NA
AT1G06303	241	0	0	0	0	NA	NA	NA	NA	NA	NA	NA	NA	NA
AT1G06307	245	0	0	0	0	NA	NA	NA	NA	NA	NA	NA	NA	NA
AT1G06310	2348	52	74	1.43456	2.06537	3.41842	4.77846	-0.48322	-0.525793	-0.518117	0.60438	1	0.99977	FALSE
AT1G06313	506	0	0	0	0	NA	NA	NA	NA	NA	NA	NA	NA	NA
AT1G06317	244	0	0	0	0	NA	NA	NA	NA	NA	NA	NA	NA	NA
AT1G06320	667	37	31	3.59327	3.0458	2.43234	2.00179	0.28105	0.238478	0.173637	0.86215	1	0.99977	FALSE
AT1G06323	343	0	0	0	0	NA	NA	NA	NA	NA	NA	NA	NA	NA
AT1G06327	205	0	0	0	0	NA	NA	NA	NA	NA	NA	NA	NA	NA
AT1G06330	971	22	22	1.46763	1.4848	1.44626	1.42062	0.025798	-0.0167791	-0.00984657	0.99214	1	0.99977	FALSE
AT1G06333	460	0	0	0	0	NA	NA	NA	NA	NA	NA	NA	NA	NA
AT1G06337	335	0	0	0	0	NA	NA	NA	NA	NA	NA	NA	NA	NA
AT1G06340	820	0	0	0	0	NA	NA	NA	NA	NA	NA	NA	NA	NA
AT1G06343	226	0	0	0	0	NA	NA	NA	NA	NA	NA	NA	NA	NA
AT1G06347	287	0	0	0	0	NA	NA	NA	NA	NA	NA	NA	NA	NA
AT1G06350	1238	1	47	0.0523231	2.48795	0	3.03497	-5.5288	-5.57137	-1.82512	0.067984	0.740881	0.74088	FALSE
AT1G06353	238	0	0	0	0	NA	NA	NA	NA	NA	NA	NA	NA	NA
AT1G06357	926	0	0	0	0	NA	NA	NA	NA	NA	NA	NA	NA	NA
AT1G06360	1271	0	0	0	0	NA	NA	NA	NA	NA	NA	NA	NA	NA
AT1G06363	310	0	0	0	0	NA	NA	NA	NA	NA	NA	NA	NA	NA
AT1G06373	424	0	0	0	0	NA	NA	NA	NA	NA	NA	NA	NA	NA
AT1G06377	323	0	0	0	0	NA	NA	NA	NA	NA	NA	NA	NA	NA
AT1G06380	1311	183	249	9.04196	12.4469	12.0302	16.0789	-0.4185	-0.461081	-0.842843	0.39932	1	0.99977	FALSE
AT1G06383	432	0	0	0	0	NA	NA	NA	NA	NA	NA	NA	NA	NA
AT1G06387	395	0	0	0	0	NA	NA	NA	NA	NA	NA	NA	NA	NA
AT1G06390	1680	1433	1483	55.2524	57.8491	94.2039	95.763	-0.023682	-0.0662591	-0.316532	0.7516	1	0.99977	FALSE
AT1G06393	410	0	0	0	0	NA	NA	NA	NA	NA	NA	NA	NA	NA
AT1G06397	146	0	0	0	0	NA	NA	NA	NA	NA	NA	NA	NA	NA
AT1G06400	1338	1372	1149	66.422	56.2767	90.1938	74.1953	0.2817	0.239123	1.06013	0.28908	1	0.99977	FALSE
AT1G06403	276	0	0	0	0	NA	NA	NA	NA	NA	NA	NA	NA	NA
AT1G06407	491	0	0	0	0	NA	NA	NA	NA	NA	NA	NA	NA	NA
AT1G06410	3453	1789	2219	33.5605	42.1139	117.607	143.289	-0.28496	-0.327535	-1.82929	0.067356	0.738048	0.7379	FALSE
AT1G06413	211	0	0	0	0	NA	NA	NA	NA	NA	NA	NA	NA	NA
AT1G06417	281	0	0	0	0	NA	NA	NA	NA	NA	NA	NA	NA	NA
AT1G06420	1053	44	94	2.70669	5.85012	2.89251	6.06994	-1.0694	-1.11194	-1.11565	0.26457	1	0.99977	FALSE
AT1G06423	246	4	0	1.05327	0	0	0	NA	NA	NA	NA	NA	NA	NA
AT1G06427	415	0	0	0	0	NA	NA	NA	NA	NA	NA	NA	NA	NA
AT1G06430	2468	333	214	8.74003	5.68242	21.8911	13.8188	0.66371	0.621132	1.26971	0.20419	1	0.99977	FALSE
AT1G06433	517	0	0	0	0	NA	NA	NA	NA	NA	NA	NA	NA	NA
AT1G06437	246	0	0	0	0	NA	NA	NA	NA	NA	NA	NA	NA	NA
AT1G06440	1909	47	52	1.5948	1.7851	3.08973	3.35784	-0.12005	-0.16263	-0.143064	0.88624	1	0.99977	FALSE
AT1G06443	349	0	0	0	0	NA	NA	NA	NA	NA	NA	NA	NA	NA
AT1G06447	346	0	0	0	0	NA	NA	NA	NA	NA	NA	NA	NA	NA
AT1G06450	1380	61	91	2.86329	4.32143	4.01007	5.87622	-0.55126	-0.593836	-0.641305	0.52132	1	0.99977	FALSE
AT1G06453	171	0	0	0	0	NA	NA	NA	NA	NA	NA	NA	NA	NA
AT1G06457	154	0	0	0	0	NA	NA	NA	NA	NA	NA	NA	NA	NA
AT1G06460	1321	146	144	7.15919	7.14372	9.59788	9.29863	0.045697	0.00312043	0.0047011	0.99625	1	0.99977	FALSE
AT1G06463	194	0	0	0	0	NA	NA	NA	NA	NA	NA	NA	NA	NA
AT1G06467	199	0	0	0	0	NA	NA	NA	NA	NA	NA	NA	NA	NA
AT1G06470	2363	415	386	11.3762	10.705	27.2816	24.9255	0.13031	0.0877314	0.219595	0.82619	1	0.99977	FALSE
AT1G06473	790	3	0	0.245985	0	0	0	NA	NA	NA	NA	NA	NA	NA
AT1G06475	574	22	19	2.4827	2.16924	1.44626	1.2269	0.2373	0.194725	0.110159	0.91228	1	0.99977	FALSE
AT1G06480	74	0	0	0	0	NA	NA	NA	NA	NA	NA	NA	NA	NA
AT1G06483	246	0	0	0	0	NA	NA	NA	NA	NA	NA	NA	NA	NA
AT1G06487	207	0	2	0	0.633176	0	0	NA	NA	NA	NA	NA	NA	NA
AT1G06490	6291	194	311	1.99754	3.23971	12.7533	20.0825	-0.65506	-0.697637	-1.36797	0.17132	1	0.99977	FALSE
AT1G06493	285	1	0	0.227284	0	0	0	NA	NA	NA	NA	NA	NA	NA
AT1G06497	272	0	0	0	0	NA	NA	NA	NA	NA	NA	NA	NA	NA
AT1G06500	698	192	204	17.818	19.1531	12.6219	13.1731	-0.061665	-0.104242	-0.183477	0.85442	1	0.99977	FALSE
AT1G06507	314	0	0	0	0	NA	NA	NA	NA	NA	NA	NA	NA	NA
AT1G06510	1252	156	123	8.07113	6.43822	10.2553	7.94258	0.36869	0.326109	0.480204	0.63108	1	0.99977	FALSE
AT1G06513	283	0	0	0	0	NA	NA	NA	NA	NA	NA	NA	NA	NA
AT1G06515	656	559	545	55.1978	54.445	36.7481	35.1927	0.06239	0.0198129	0.0582388	0.95356	1	0.99977	FALSE
AT1G06517	238	0	0	0	0	NA	NA	NA	NA	NA	NA	NA	NA	NA
AT1G06520	2313	19	178	0.532098	5.04324	1.24904	11.4941	-3.202	-3.24459	-3.09569	0.0019636	0.0592043	0.059204	FALSE
AT1G06523	500	0	0	0	0	NA	NA	NA	NA	NA	NA	NA	NA	NA
AT1G06527	380	0	0	0	0	NA	NA	NA	NA	NA	NA	NA	NA	NA
AT1G06530	1421	1011	1034	46.0862	47.6861	66.462	66.7693	-0.0066553	-0.0492323	-0.196964	0.84386	1	0.99977	FALSE
AT1G06533	214	0	0	0	0	NA	NA	NA	NA	NA	NA	NA	NA	NA
AT1G06537	247	0	0	0	0	NA	NA	NA	NA	NA	NA	NA	NA	NA
AT1G06540	1933	23	34	0.770744	1.15269	1.51199	2.19551	-0.5381	-0.58068	-0.384187	0.70084	1	0.99977	FALSE
AT1G06543	251	0	0	0	0	NA	NA	NA	NA	NA	NA	NA	NA	NA
AT1G06547	85	9	19	6.85863	14.6487	0	1.2269	-1.0522	-1.09478	-0.495314	0.62038	1	0.99977	FALSE
AT1G06550	1584	1418	1410	57.9876	58.335	93.2178	91.0491	0.03396	-0.00861676	-0.0405407	0.96766	1	0.99977	FALSE
AT1G06553	142	0	0	0	0	NA	NA	NA	NA	NA	NA	NA	NA	NA
AT1G06557	291	0	0	0	0	NA	NA	NA	NA	NA	NA	NA	NA	NA
AT1G06560	2027	355	358	11.3446	11.5743	23.3373	23.1174	0.013657	-0.0289197	-0.0683172	0.94553	1	0.99977	FALSE
AT1G06567	453	0	0	0	0	NA	NA	NA	NA	NA	NA	NA	NA	NA
AT1G06570	1442	525	438	23.5835	19.9055	34.5129	28.2833	0.28718	0.244607	0.670176	0.50275	1	0.99977	FALSE
AT1G06573	1023	0	2	0	0.128121	0	0	NA	NA	NA	NA	NA	NA	NA
AT1G06577	312	0	0	0	0	NA	NA	NA	NA	NA	NA	NA	NA	NA
AT1G06580	2143	101	86	3.0529	2.62991	6.63963	5.55335	0.25774	0.215168	0.259888	0.79495	1	0.99977	FALSE
AT1G06583	623	0	0	0	0	NA	NA	NA	NA	NA	NA	NA	NA	NA
AT1G06587	279	19	7	4.41127	1.64422	1.24904	0	1.4664	1.42379	0.604942	0.54522	1	0.99977	FALSE
AT1G06590	3193	254	319	5.15287	6.54722	16.6977	20.5991	-0.30293	-0.345507	-0.729325	0.4658	1	0.99977	FALSE
AT1G06593	345	1	0	0.187756	0	0	0	NA	NA	NA	NA	NA	NA	NA
AT1G06597	80	0	0	0	0	NA	NA	NA	NA	NA	NA	NA	NA	NA
AT1G06603	300	0	1	0	0.218446	0	0	NA	NA	NA	NA	NA	NA	NA
AT1G06607	764	0	0	0	0	NA	NA	NA	NA	NA	NA	NA	NA	NA
AT1G06610	73	0	0	0	0	NA	NA	NA	NA	NA	NA	NA	NA	NA
AT1G06613	358	0	0	0	0	NA	NA	NA	NA	NA	NA	NA	NA	NA
AT1G06617	207	0	0	0	0	NA	NA	NA	NA	NA	NA	NA	NA	NA
AT1G06620	1534	697	1099	29.4321	46.9502	45.82	70.9666	-0.63116	-0.67374	-2.49383	0.012637	0.250718	0.25072	FALSE
AT1G06623	112	0	0	0	0	NA	NA	NA	NA	NA	NA	NA	NA	NA
AT1G06627	495	0	0	0	0	NA	NA	NA	NA	NA	NA	NA	NA	NA
AT1G06630	1676	456	429	17.624	16.7745	29.9769	27.7022	0.11385	0.0712771	0.187549	0.85123	1	0.99977	FALSE
AT1G06633	362	0	0	0	0	NA	NA	NA	NA	NA	NA	NA	NA	NA
AT1G06637	208	0	0	0	0	NA	NA	NA	NA	NA	NA	NA	NA	NA
AT1G06640	1655	5625	3308	220.16	130.988	369.781	213.61	0.79169	0.749115	6.15652	7.4361e-10	1.31476e-07	1.3148e-07	FALSE
AT1G06643	72	0	0	0	0	NA	NA	NA	NA	NA	NA	NA	NA	NA
AT1G06645	1499	30	50	1.29638	2.18592	1.97217	3.22869	-0.71117	-0.753745	-0.586883	0.55728	1	0.99977	FALSE
AT1G06647	72	0	0	0	0	NA	NA	NA	NA	NA	NA	NA	NA	NA
AT1G06650	1406	367	308	16.9081	14.3559	24.1262	19.8887	0.27865	0.236071	0.54157	0.58811	1	0.99977	FALSE
AT1G06653	89	0	0	0	0	NA	NA	NA	NA	NA	NA	NA	NA	NA
AT1G06657	278	0	0	0	0	NA	NA	NA	NA	NA	NA	NA	NA	NA
AT1G06660	1867	89	149	3.08788	5.23006	5.85076	9.6215	-0.71764	-0.760214	-1.02067	0.30741	1	0.99977	FALSE
AT1G06663	384	0	0	0	0	NA	NA	NA	NA	NA	NA	NA	NA	NA
AT1G06667	86	0	0	0	0	NA	NA	NA	NA	NA	NA	NA	NA	NA
AT1G06670	5145	1074	1320	13.5218	16.8133	70.6036	85.2375	-0.27175	-0.314323	-1.35704	0.17477	1	0.99977	FALSE
AT1G06673	86	0	0	0	0	NA	NA	NA	NA	NA	NA	NA	NA	NA
AT1G06677	199	0	0	0	0	NA	NA	NA	NA	NA	NA	NA	NA	NA
AT1G06680	1210	243	79	13.0087	4.27865	15.9746	5.10133	1.6468	1.60425	2.36258	0.018148	0.32477	0.32477	FALSE
AT1G06683	251	0	0	0	0	NA	NA	NA	NA	NA	NA	NA	NA	NA
AT1G06687	431	0	0	0	0	NA	NA	NA	NA	NA	NA	NA	NA	NA
AT1G06690	1607	94	82	3.78901	3.34398	6.17946	5.29505	0.22283	0.180258	0.211317	0.83264	1	0.99977	FALSE
AT1G06693	321	0	0	0	0	NA	NA	NA	NA	NA	NA	NA	NA	NA
AT1G06697	447	0	0	0	0	NA	NA	NA	NA	NA	NA	NA	NA	NA
AT1G06700	1983	2175	1656	71.0478	54.7271	142.982	106.934	0.41911	0.376534	2.05241	0.04013	0.549509	0.54951	FALSE
AT1G06703	272	1	2	0.238147	0.481866	0	0	-0.9742	-1.01678	-0.151282	0.87975	1	0.99977	FALSE
AT1G06707	261	0	0	0	0	NA	NA	NA	NA	NA	NA	NA	NA	NA
AT1G06710	4108	155	167	2.44408	2.6641	10.1895	10.7838	-0.081782	-0.124359	-0.197354	0.84355	1	0.99977	FALSE
AT1G06713	288	0	0	0	0	NA	NA	NA	NA	NA	NA	NA	NA	NA
AT1G06717	334	0	1	0	0.196209	0	0	NA	NA	NA	NA	NA	NA	NA
AT1G06720	3506	1216	1229	22.4665	22.9723	79.9385	79.3612	0.010456	-0.0321208	-0.140517	0.88825	1	0.99977	FALSE
AT1G06723	411	0	0	0	0	NA	NA	NA	NA	NA	NA	NA	NA	NA
AT1G06727	210	0	0	0	0	NA	NA	NA	NA	NA	NA	NA	NA	NA
AT1G06730	1997	213	259	6.90901	8.49937	14.0024	16.7246	-0.2563	-0.298878	-0.573087	0.56659	1	0.99977	FALSE
AT1G06733	205	0	0	0	0	NA	NA	NA	NA	NA	NA	NA	NA	NA
AT1G06737	374	0	1	0	0.175224	0	0	NA	NA	NA	NA	NA	NA	NA
AT1G06740	2430	92	89	2.45242	2.40021	6.04798	5.74707	0.073626	0.0310494	0.0369533	0.97052	1	0.99977	FALSE
AT1G06743	360	0	0	0	0	NA	NA	NA	NA	NA	NA	NA	NA	NA
AT1G06747	295	0	0	0	0	NA	NA	NA	NA	NA	NA	NA	NA	NA
AT1G06750	1944	5	5	0.166605	0.168554	0	0	0.025798	-0.0167791	-0.00469416	0.99625	1	0.99977	FALSE
AT1G06753	417	0	0	0	0	NA	NA	NA	NA	NA	NA	NA	NA	NA
AT1G06757	347	0	0	0	0	NA	NA	NA	NA	NA	NA	NA	NA	NA
AT1G06760	1159	2843	2709	158.894	153.176	186.896	174.931	0.095452	0.0528746	0.348527	0.72744	1	0.99977	FALSE
AT1G06770	2077	168	168	5.23946	5.30076	11.0441	10.8484	0.025798	-0.0167791	-0.0272101	0.97829	1	0.99977	FALSE
AT1G06773	244	3	1	0.796426	0.268581	0	0	1.6108	1.56818	0.258215	0.79624	1	0.99977	FALSE
AT1G06777	235	0	0	0	0	NA	NA	NA	NA	NA	NA	NA	NA	NA
AT1G06780	2428	1008	1014	26.8922	27.3687	66.2648	65.4779	0.017236	-0.0253411	-0.100814	0.9197	1	0.99977	FALSE
AT1G06783	317	0	0	0	0	NA	NA	NA	NA	NA	NA	NA	NA	NA
AT1G06787	297	0	0	0	0	NA	NA	NA	NA	NA	NA	NA	NA	NA
AT1G06790	1206	226	239	12.1388	12.9872	14.857	15.4331	-0.05489	-0.097467	-0.185905	0.85252	1	0.99977	FALSE
AT1G06797	198	0	0	0	0	NA	NA	NA	NA	NA	NA	NA	NA	NA
AT1G06800	1871	441	420	15.2679	14.7109	28.9909	27.121	0.096187	0.0536102	0.139149	0.88933	1	0.99977	FALSE
AT1G06810	620	2	1	0.208955	0.1057	0	0	1.0258	0.983221	0.146289	0.88369	1	0.99977	FALSE
AT1G06817	302	0	0	0	0	NA	NA	NA	NA	NA	NA	NA	NA	NA
AT1G06820	2430	387	361	10.3162	9.73567	25.441	23.3112	0.12613	0.0835556	0.202111	0.83983	1	0.99977	FALSE
AT1G06823	451	0	0	0	0	NA	NA	NA	NA	NA	NA	NA	NA	NA
AT1G06827	473	0	0	0	0	NA	NA	NA	NA	NA	NA	NA	NA	NA
AT1G06830	550	45	12	5.29985	1.42983	2.95825	0	1.9327	1.89011	1.13996	0.2543	1	0.99977	FALSE
AT1G06837	581	0	0	0	0	NA	NA	NA	NA	NA	NA	NA	NA	NA
AT1G06840	3268	1290	1141	25.5695	22.8807	84.8032	73.6787	0.20287	0.160293	0.698562	0.48483	1	0.99977	FALSE
AT1G06850	1152	605	617	34.0186	35.0992	39.772	39.8421	-0.0025375	-0.0451145	-0.139521	0.88904	1	0.99977	FALSE
AT1G06853	284	0	0	0	0	NA	NA	NA	NA	NA	NA	NA	NA	NA
AT1G06857	247	0	0	0	0	NA	NA	NA	NA	NA	NA	NA	NA	NA
AT1G06860	71	0	0	0	0	NA	NA	NA	NA	NA	NA	NA	NA	NA
AT1G06863	337	0	0	0	0	NA	NA	NA	NA	NA	NA	NA	NA	NA
AT1G06867	347	0	0	0	0	NA	NA	NA	NA	NA	NA	NA	NA	NA
AT1G06870	1768	937	973	34.3298	36.0658	61.5974	62.8303	-0.028593	-0.0711699	-0.275155	0.7832	1	0.99977	FALSE
AT1G06873	86	0	0	0	0	NA	NA	NA	NA	NA	NA	NA	NA	NA
AT1G06877	124	0	0	0	0	NA	NA	NA	NA	NA	NA	NA	NA	NA
AT1G06880	71	0	0	0	0	NA	NA	NA	NA	NA	NA	NA	NA	NA
AT1G06883	1027	0	0	0	0	NA	NA	NA	NA	NA	NA	NA	NA	NA
AT1G06890	1663	1319	1548	51.3767	61.002	86.7096	99.9603	-0.20516	-0.24774	-1.17172	0.24131	1	0.99977	FALSE
AT1G06897	405	0	0	0	0	NA	NA	NA	NA	NA	NA	NA	NA	NA
AT1G06900	3575	958	1052	17.3582	19.2843	62.9779	67.9317	-0.10924	-0.151816	-0.601841	0.54728	1	0.99977	FALSE
AT1G06903	198	0	0	0	0	NA	NA	NA	NA	NA	NA	NA	NA	NA
AT1G06907	473	0	0	0	0	NA	NA	NA	NA	NA	NA	NA	NA	NA
AT1G06910	1581	130	130	5.3263	5.38861	8.54606	8.3946	0.025798	-0.0167791	-0.0239357	0.9809	1	0.99977	FALSE
AT1G06913	347	0	0	0	0	NA	NA	NA	NA	NA	NA	NA	NA	NA
AT1G06917	350	1	0	0.185074	0	0	0	NA	NA	NA	NA	NA	NA	NA
AT1G06920	1227	0	0	0	0	NA	NA	NA	NA	NA	NA	NA	NA	NA
AT1G06923	817	55	30	4.36068	2.40638	3.61564	1.93722	0.90027	0.85769	0.683921	0.49403	1	0.99977	FALSE
AT1G06925	432	0	0	0	0	NA	NA	NA	NA	NA	NA	NA	NA	NA
AT1G06927	435	0	0	0	0	NA	NA	NA	NA	NA	NA	NA	NA	NA
AT1G06930	1041	145	249	9.02259	15.6752	9.53214	16.0789	-0.75429	-0.796872	-1.37432	0.16934	1	0.99977	FALSE
AT1G06933	259	0	0	0	0	NA	NA	NA	NA	NA	NA	NA	NA	NA
AT1G06937	219	0	0	0	0	NA	NA	NA	NA	NA	NA	NA	NA	NA
AT1G06943	304	0	0	0	0	NA	NA	NA	NA	NA	NA	NA	NA	NA
AT1G06947	223	0	0	0	0	NA	NA	NA	NA	NA	NA	NA	NA	NA
AT1G06950	3441	1454	1336	27.3712	25.4441	95.5844	86.2706	0.14791	0.105328	0.491995	0.62272	1	0.99977	FALSE
AT1G06953	221	0	0	0	0	NA	NA	NA	NA	NA	NA	NA	NA	NA
AT1G06957	213	0	0	0	0	NA	NA	NA	NA	NA	NA	NA	NA	NA
AT1G06960	1130	248	230	14.2163	13.3387	16.3032	14.852	0.1345	0.0919271	0.177744	0.85892	1	0.99977	FALSE
AT1G06963	826	2	2	0.156843	0.158677	0	0	0.025798	-0.0167791	-0.00296885	0.99763	1	0.99977	FALSE
AT1G06967	411	0	0	0	0	NA	NA	NA	NA	NA	NA	NA	NA	NA
AT1G06970	2885	3	2	0.067358	0.0454307	0	0	0.61076	0.568183	0.111258	0.91141	1	0.99977	FALSE
AT1G06973	329	0	0	0	0	NA	NA	NA	NA	NA	NA	NA	NA	NA
AT1G06977	779	0	0	0	0	NA	NA	NA	NA	NA	NA	NA	NA	NA
AT1G06980	1039	19	51	1.18455	3.21677	1.24904	3.29327	-1.3987	-1.44128	-1.00608	0.31438	1	0.99977	FALSE
AT1G06983	447	39	29	5.6516	4.25163	2.56382	1.87264	0.45322	0.410642	0.297943	0.76575	1	0.99977	FALSE
AT1G06987	348	0	1	0	0.188315	0	0	NA	NA	NA	NA	NA	NA	NA
AT1G06990	1277	0	0	0	0	NA	NA	NA	NA	NA	NA	NA	NA	NA
AT1G06993	303	4	0	0.855129	0	0	0	NA	NA	NA	NA	NA	NA	NA
AT1G06997	636	0	0	0	0	NA	NA	NA	NA	NA	NA	NA	NA	NA
AT1G07000	2276	517	802	14.7141	23.0923	33.987	51.7882	-0.60764	-0.650217	-2.06437	0.038983	0.541518	0.54132	FALSE
AT1G07003	350	0	0	0	0	NA	NA	NA	NA	NA	NA	NA	NA	NA
AT1G07007	386	0	0	0	0	NA	NA	NA	NA	NA	NA	NA	NA	NA
AT1G07010	1573	15	6	0.617699	0.24997	0	0	1.3477	1.30515	0.50295	0.615	1	0.99977	FALSE
AT1G07013	286	0	0	0	0	NA	NA	NA	NA	NA	NA	NA	NA	NA
AT1G07017	413	0	0	0	0	NA	NA	NA	NA	NA	NA	NA	NA	NA
AT1G07020	819	639	652	50.5395	52.1709	42.0072	42.1021	-0.0032582	-0.0458352	-0.145696	0.88416	1	0.99977	FALSE
AT1G07023	381	4	2	0.680063	0.344009	0	0	1.0258	0.983221	0.206884	0.8361	1	0.99977	FALSE
AT1G07025	501	0	3	0	0.392418	0	0	NA	NA	NA	NA	NA	NA	NA
AT1G07027	312	1	1	0.207615	0.210044	0	0	0.025798	-0.0167791	-0.00209929	0.99833	1	0.99977	FALSE
AT1G07030	1493	744	778	32.2795	34.1495	48.9097	50.2384	-0.03867	-0.0812467	-0.280387	0.77918	1	0.99977	FALSE
AT1G07040	1774	442	445	16.1392	16.4389	29.0566	28.7354	0.016039	-0.0265381	-0.0699239	0.94425	1	0.99977	FALSE
AT1G07050	1225	14	7	0.740297	0.374479	0	0	1.0258	0.983221	0.387045	0.69872	1	0.99977	FALSE
AT1G07051	230	0	0	0	0	NA	NA	NA	NA	NA	NA	NA	NA	NA
AT1G07060	873	3	4	0.222598	0.300269	0	0	-0.38924	-0.431817	-0.100554	0.9199	1	0.99977	FALSE
AT1G07070	684	234	210	22.1602	20.12	15.3829	13.5605	0.18192	0.13934	0.259562	0.7952	1	0.99977	FALSE
AT1G07080	1223	1429	1268	75.6867	67.9451	93.9409	81.8796	0.19825	0.155672	0.714614	0.47485	1	0.99977	FALSE
AT1G07090	1087	556	412	33.1329	24.8389	36.5508	26.6044	0.45824	0.415661	1.13774	0.25523	1	0.99977	FALSE
AT1G07100	74	0	0	0	0	NA	NA	NA	NA	NA	NA	NA	NA	NA
AT1G07110	2789	913	743	21.2049	17.4584	60.0196	47.9784	0.32305	0.280474	1.0071	0.31389	1	0.99977	FALSE
AT1G07117	426	0	0	0	0	NA	NA	NA	NA	NA	NA	NA	NA	NA
AT1G07119	1027	51	55	3.21672	3.5096	3.35268	3.55156	-0.083137	-0.125713	-0.114464	0.90887	1	0.99977	FALSE
AT1G07120	1183	17	26	0.930847	1.4403	1.11756	1.67892	-0.58718	-0.629756	-0.36127	0.7179	1	0.99977	FALSE
AT1G07123	318	0	0	0	0	NA	NA	NA	NA	NA	NA	NA	NA	NA
AT1G07127	250	0	0	0	0	NA	NA	NA	NA	NA	NA	NA	NA	NA
AT1G07128	1169	254	266	14.0745	14.9119	16.6977	17.1766	-0.0408	-0.0833769	-0.168183	0.86644	1	0.99977	FALSE
AT1G07130	958	124	93	8.38437	6.36184	8.15162	6.00537	0.44084	0.398258	0.516353	0.60561	1	0.99977	FALSE
AT1G07133	383	0	0	0	0	NA	NA	NA	NA	NA	NA	NA	NA	NA
AT1G07135	908	346	705	24.6834	50.8825	22.7457	45.5246	-1.0011	-1.04363	-2.90184	0.0037097	0.0999868	0.099987	FALSE
AT1G07137	470	0	0	0	0	NA	NA	NA	NA	NA	NA	NA	NA	NA
AT1G07140	1516	3259	3204	139.251	138.503	214.243	206.895	0.050353	0.00777608	0.0553101	0.95589	1	0.99977	FALSE
AT1G07143	632	2	3	0.204987	0.311078	0	0	-0.55916	-0.601742	-0.117829	0.9062	1	0.99977	FALSE
AT1G07147	359	0	0	0	0	NA	NA	NA	NA	NA	NA	NA	NA	NA
AT1G07150	1652	75	110	2.9408	4.36363	4.93042	7.10312	-0.52674	-0.56932	-0.678852	0.49723	1	0.99977	FALSE
AT1G07157	246	0	0	0	0	NA	NA	NA	NA	NA	NA	NA	NA	NA
AT1G07160	1539	14	47	0.589255	2.00136	0	3.03497	-1.7214	-1.76401	-1.1178	0.26365	1	0.99977	FALSE
AT1G07163	239	0	0	0	0	NA	NA	NA	NA	NA	NA	NA	NA	NA
AT1G07167	710	0	0	0	0	NA	NA	NA	NA	NA	NA	NA	NA	NA
AT1G07170	750	315	252	27.2059	22.0193	20.7078	16.2726	0.34773	0.305149	0.640837	0.52163	1	0.99977	FALSE
AT1G07173	233	0	0	0	0	NA	NA	NA	NA	NA	NA	NA	NA	NA
AT1G07175	552	34	37	3.98983	4.39266	2.23512	2.38923	-0.096193	-0.13877	-0.1034	0.91765	1	0.99977	FALSE
AT1G07177	259	0	0	0	0	NA	NA	NA	NA	NA	NA	NA	NA	NA
AT1G07180	2169	3	2	0.0895933	0.0604276	0	0	0.61076	0.568183	0.111258	0.91141	1	0.99977	FALSE
AT1G07183	308	0	0	0	0	NA	NA	NA	NA	NA	NA	NA	NA	NA
AT1G07187	702	0	0	0	0	NA	NA	NA	NA	NA	NA	NA	NA	NA
AT1G07190	165	0	0	0	0	NA	NA	NA	NA	NA	NA	NA	NA	NA
AT1G07193	271	0	0	0	0	NA	NA	NA	NA	NA	NA	NA	NA	NA
AT1G07197	222	0	0	0	0	NA	NA	NA	NA	NA	NA	NA	NA	NA
AT1G07200	3056	930	739	19.7126	15.8473	61.1372	47.7201	0.35745	0.314877	1.13433	0.25666	1	0.99977	FALSE
AT1G07210	1204	695	734	37.3915	39.9516	45.6885	47.3972	-0.052969	-0.0955462	-0.319483	0.74936	1	0.99977	FALSE
AT1G07220	1942	322	341	10.7404	11.5072	21.1679	22.0197	-0.056913	-0.0994902	-0.22659	0.82074	1	0.99977	FALSE
AT1G07230	2170	833	748	24.8656	22.5895	54.7605	48.3012	0.18108	0.138499	0.486854	0.62636	1	0.99977	FALSE
AT1G07233	550	0	0	0	0	NA	NA	NA	NA	NA	NA	NA	NA	NA
AT1G07237	201	0	0	0	0	NA	NA	NA	NA	NA	NA	NA	NA	NA
AT1G07240	1900	1055	742	35.9677	25.5927	69.3546	47.9138	0.53355	0.490973	1.82721	0.067669	0.739635	0.73964	FALSE
AT1G07243	180	0	0	0	0	NA	NA	NA	NA	NA	NA	NA	NA	NA
AT1G07247	225	0	0	0	0	NA	NA	NA	NA	NA	NA	NA	NA	NA
AT1G07250	1850	493	501	17.2619	17.7472	32.4093	32.3515	0.0025749	-0.0400021	-0.111574	0.91116	1	0.99977	FALSE
AT1G07253	336	0	0	0	0	NA	NA	NA	NA	NA	NA	NA	NA	NA
AT1G07257	199	0	0	0	0	NA	NA	NA	NA	NA	NA	NA	NA	NA
AT1G07260	1764	175	338	6.42619	12.5569	11.5043	21.826	-0.92387	-0.966447	-1.88571	0.059334	0.696785	0.6965	FALSE
AT1G07263	271	0	0	0	0	NA	NA	NA	NA	NA	NA	NA	NA	NA
AT1G07267	405	0	0	0	0	NA	NA	NA	NA	NA	NA	NA	NA	NA
AT1G07270	1860	25	37	0.870645	1.30363	1.64347	2.38923	-0.5398	-0.582376	-0.401831	0.68781	1	0.99977	FALSE
AT1G07273	382	0	0	0	0	NA	NA	NA	NA	NA	NA	NA	NA	NA
AT1G07277	204	0	0	0	0	NA	NA	NA	NA	NA	NA	NA	NA	NA
AT1G07280	2331	77	122	2.13975	3.42991	5.0619	7.87801	-0.63815	-0.68073	-0.83848	0.40176	1	0.99977	FALSE
AT1G07283	155	0	0	0	0	NA	NA	NA	NA	NA	NA	NA	NA	NA
AT1G07287	284	0	0	0	0	NA	NA	NA	NA	NA	NA	NA	NA	NA
AT1G07290	1901	85	102	2.89635	3.51628	5.58781	6.58653	-0.23724	-0.279814	-0.337815	0.7355	1	0.99977	FALSE
AT1G07293	244	0	0	0	0	NA	NA	NA	NA	NA	NA	NA	NA	NA
AT1G07297	283	0	0	0	0	NA	NA	NA	NA	NA	NA	NA	NA	NA
AT1G07300	921	356	208	25.0383	14.8002	23.4031	13.4314	0.80109	0.758515	1.56549	0.11747	0.992419	0.99221	FALSE
AT1G07303	205	0	0	0	0	NA	NA	NA	NA	NA	NA	NA	NA	NA
AT1G07310	1850	986	977	34.5238	34.6089	64.8186	63.0886	0.039027	-0.00355004	-0.0139153	0.9889	1	0.99977	FALSE
AT1G07313	282	17	10	3.90494	2.32389	1.11756	0	0.79133	0.748756	0.338264	0.73516	1	0.99977	FALSE
AT1G07317	278	0	0	0	0	NA	NA	NA	NA	NA	NA	NA	NA	NA
AT1G07320	1229	348	325	18.3418	17.3299	22.8771	20.9865	0.12445	0.0818685	0.187841	0.851	1	0.99977	FALSE
AT1G07323	420	1	0	0.154229	0	0	0	NA	NA	NA	NA	NA	NA	NA
AT1G07327	294	0	0	0	0	NA	NA	NA	NA	NA	NA	NA	NA	NA
AT1G07330	2637	4	4	0.0982571	0.0994065	0	0	0.025798	-0.0167791	-0.00419859	0.99665	1	0.99977	FALSE
AT1G07333	347	0	0	0	0	NA	NA	NA	NA	NA	NA	NA	NA	NA
AT1G07337	554	0	0	0	0	NA	NA	NA	NA	NA	NA	NA	NA	NA
AT1G07340	1686	0	0	0	0	NA	NA	NA	NA	NA	NA	NA	NA	NA
AT1G07343	255	0	0	0	0	NA	NA	NA	NA	NA	NA	NA	NA	NA
AT1G07347	259	0	0	0	0	NA	NA	NA	NA	NA	NA	NA	NA	NA
AT1G07350	1758	2652	1106	97.7167	41.2289	174.34	71.4187	1.2875	1.24495	6.44633	1.1459e-10	2.24128e-08	2.2413e-08	TRUE
AT1G07353	364	0	0	0	0	NA	NA	NA	NA	NA	NA	NA	NA	NA
AT1G07357	214	0	0	0	0	NA	NA	NA	NA	NA	NA	NA	NA	NA
AT1G07360	1819	958	1106	34.1151	39.8463	62.9779	71.4187	-0.18146	-0.224033	-0.899312	0.36849	1	0.99977	FALSE
AT1G07367	505	0	0	0	0	NA	NA	NA	NA	NA	NA	NA	NA	NA
AT1G07370	1130	300	453	17.1972	26.2715	19.7217	29.2519	-0.56875	-0.611328	-1.46855	0.14196	1	0.99977	FALSE
AT1G07373	653	0	0	0	0	NA	NA	NA	NA	NA	NA	NA	NA	NA
AT1G07380	2634	486	502	11.9518	12.4897	31.9491	32.4161	-0.020933	-0.0635102	-0.176599	0.85982	1	0.99977	FALSE
AT1G07383	345	0	0	0	0	NA	NA	NA	NA	NA	NA	NA	NA	NA
AT1G07390	3411	25	43	0.474758	0.826136	1.64347	2.77667	-0.75661	-0.799188	-0.572539	0.56696	1	0.99977	FALSE
AT1G07393	53	2	2	2.44438	2.47297	0	0	0.025798	-0.0167791	-0.00296885	0.99763	1	0.99977	FALSE
AT1G07397	248	0	0	0	0	NA	NA	NA	NA	NA	NA	NA	NA	NA
AT1G07400	858	70	21	5.28475	1.60397	4.60172	1.35605	1.7628	1.72019	1.33263	0.18265	1	0.99977	FALSE
AT1G07407	274	13	7	3.07331	1.67422	0	0	0.91888	0.876306	0.338626	0.73489	1	0.99977	FALSE
AT1G07410	1148	123	112	6.94028	6.39354	8.08589	7.23227	0.16096	0.11838	0.16046	0.87252	1	0.99977	FALSE
AT1G07413	282	0	0	0	0	NA	NA	NA	NA	NA	NA	NA	NA	NA
AT1G07417	249	0	0	0	0	NA	NA	NA	NA	NA	NA	NA	NA	NA
AT1G07420	1508	802	771	34.4498	33.5057	52.7226	49.7864	0.082669	0.0400923	0.140664	0.88814	1	0.99977	FALSE
AT1G07423	361	0	0	0	0	NA	NA	NA	NA	NA	NA	NA	NA	NA
AT1G07430	1906	8	34	0.271882	1.16902	0	2.19551	-2.0617	-2.10424	-1.06916	0.285	1	0.99977	FALSE
AT1G07433	204	0	0	0	0	NA	NA	NA	NA	NA	NA	NA	NA	NA
AT1G07437	240	0	0	0	0	NA	NA	NA	NA	NA	NA	NA	NA	NA
AT1G07440	965	6	0	0.402752	0	0	0	NA	NA	NA	NA	NA	NA	NA
AT1G07447	459	0	0	0	0	NA	NA	NA	NA	NA	NA	NA	NA	NA
AT1G07450	975	0	0	0	0	NA	NA	NA	NA	NA	NA	NA	NA	NA
AT1G07453	384	0	0	0	0	NA	NA	NA	NA	NA	NA	NA	NA	NA
AT1G07457	787	0	0	0	0	NA	NA	NA	NA	NA	NA	NA	NA	NA
AT1G07460	960	2	0	0.13495	0	0	0	NA	NA	NA	NA	NA	NA	NA
AT1G07463	430	0	0	0	0	NA	NA	NA	NA	NA	NA	NA	NA	NA
AT1G07467	541	0	0	0	0	NA	NA	NA	NA	NA	NA	NA	NA	NA
AT1G07470	1599	708	643	28.6813	26.3528	46.5431	41.521	0.16473	0.122151	0.396984	0.69138	1	0.99977	FALSE
AT1G07473	924	0	2	0	0.141848	0	0	NA	NA	NA	NA	NA	NA	NA
AT1G07476	945	0	0	0	0	NA	NA	NA	NA	NA	NA	NA	NA	NA
AT1G07477	802	0	0	0	0	NA	NA	NA	NA	NA	NA	NA	NA	NA
AT1G07480	1806	554	532	19.8704	19.3045	36.4194	34.3533	0.084258	0.0416806	0.121507	0.90329	1	0.99977	FALSE
AT1G07483	221	0	0	0	0	NA	NA	NA	NA	NA	NA	NA	NA	NA
AT1G07485	662	10	3	0.978489	0.296981	0	0	1.7628	1.72019	0.503686	0.61448	1	0.99977	FALSE
AT1G07487	103	0	0	0	0	NA	NA	NA	NA	NA	NA	NA	NA	NA
AT1G07490	642	6	21	0.605383	2.14363	0	1.35605	-1.7816	-1.82413	-0.764634	0.44449	1	0.99977	FALSE
AT1G07493	275	0	0	0	0	NA	NA	NA	NA	NA	NA	NA	NA	NA
AT1G07497	228	0	0	0	0	NA	NA	NA	NA	NA	NA	NA	NA	NA
AT1G07500	266	15	8	3.65278	1.97094	0	0	0.93269	0.890111	0.36859	0.71243	1	0.99977	FALSE
AT1G07503	203	0	0	0	0	NA	NA	NA	NA	NA	NA	NA	NA	NA
AT1G07507	199	0	0	0	0	NA	NA	NA	NA	NA	NA	NA	NA	NA
AT1G07510	6715	794	840	7.65929	8.19782	52.1967	54.242	-0.055452	-0.0980294	-0.350507	0.72596	1	0.99977	FALSE
AT1G07513	369	5	6	0.877723	1.06559	0	0	-0.23724	-0.279814	-0.0819319	0.9347	1	0.99977	FALSE
AT1G07517	1219	0	0	0	0	NA	NA	NA	NA	NA	NA	NA	NA	NA
AT1G07520	2475	542	696	14.1853	18.4289	35.6305	44.9434	-0.335	-0.377574	-1.17076	0.2417	1	0.99977	FALSE
AT1G07523	298	0	0	0	0	NA	NA	NA	NA	NA	NA	NA	NA	NA
AT1G07527	219	0	0	0	0	NA	NA	NA	NA	NA	NA	NA	NA	NA
AT1G07530	2826	1211	1252	27.7579	29.0334	79.6098	80.8464	-0.022238	-0.0648148	-0.284566	0.77598	1	0.99977	FALSE
AT1G07533	264	0	0	0	0	NA	NA	NA	NA	NA	NA	NA	NA	NA
AT1G07537	153	0	0	0	0	NA	NA	NA	NA	NA	NA	NA	NA	NA
AT1G07540	2394	0	0	0	0	NA	NA	NA	NA	NA	NA	NA	NA	NA
AT1G07543	196	0	0	0	0	NA	NA	NA	NA	NA	NA	NA	NA	NA
AT1G07547	591	0	0	0	0	NA	NA	NA	NA	NA	NA	NA	NA	NA
AT1G07550	2819	192	120	4.41184	2.78966	12.6219	7.74886	0.70387	0.661293	1.01934	0.30804	1	0.99977	FALSE
AT1G07553	387	0	0	0	0	NA	NA	NA	NA	NA	NA	NA	NA	NA
AT1G07557	274	0	0	0	0	NA	NA	NA	NA	NA	NA	NA	NA	NA
AT1G07560	2673	823	477	19.9441	11.6946	54.1031	30.8017	0.8127	0.770124	2.41186	0.015871	0.292551	0.29255	FALSE
AT1G07563	394	0	0	0	0	NA	NA	NA	NA	NA	NA	NA	NA	NA
AT1G07567	292	0	0	0	0	NA	NA	NA	NA	NA	NA	NA	NA	NA
AT1G07570	1774	89	178	3.24975	6.57554	5.85076	11.4941	-0.9742	-1.01678	-1.4272	0.15352	1	0.99977	FALSE
AT1G07573	248	0	0	0	0	NA	NA	NA	NA	NA	NA	NA	NA	NA
AT1G07580	73	0	0	0	0	NA	NA	NA	NA	NA	NA	NA	NA	NA
AT1G07583	241	0	0	0	0	NA	NA	NA	NA	NA	NA	NA	NA	NA
AT1G07587	620	0	0	0	0	NA	NA	NA	NA	NA	NA	NA	NA	NA
AT1G07590	2407	2234	1504	60.1203	40.9484	146.861	97.119	0.59662	0.554045	2.96796	0.0029978	0.0840802	0.08408	FALSE
AT1G07593	88	1	0	0.736091	0	0	0	NA	NA	NA	NA	NA	NA	NA
AT1G07597	312	0	0	0	0	NA	NA	NA	NA	NA	NA	NA	NA	NA
AT1G07600	138	0	0	0	0	NA	NA	NA	NA	NA	NA	NA	NA	NA
AT1G07603	600	0	0	0	0	NA	NA	NA	NA	NA	NA	NA	NA	NA
AT1G07607	621	0	0	0	0	NA	NA	NA	NA	NA	NA	NA	NA	NA
AT1G07610	577	10573	7494	1186.96	851.144	695.057	483.916	0.52237	0.479798	5.66521	1.4684e-08	2.00333e-06	2.0033e-06	FALSE
AT1G07613	78	0	0	0	0	NA	NA	NA	NA	NA	NA	NA	NA	NA
AT1G07615	1675	227	270	8.7786	10.5636	14.9227	17.4349	-0.22447	-0.267046	-0.525704	0.59909	1	0.99977	FALSE
AT1G07617	272	0	0	0	0	NA	NA	NA	NA	NA	NA	NA	NA	NA
AT1G07620	2027	132	141	4.21827	4.55859	8.67754	9.10491	-0.069359	-0.111936	-0.163578	0.87006	1	0.99977	FALSE
AT1G07623	489	0	0	0	0	NA	NA	NA	NA	NA	NA	NA	NA	NA
AT1G07627	554	0	0	0	0	NA	NA	NA	NA	NA	NA	NA	NA	NA
AT1G07630	2625	868	909	21.4193	22.6934	57.0614	58.6976	-0.040787	-0.0833644	-0.310862	0.75591	1	0.99977	FALSE
AT1G07633	112	0	0	0	0	NA	NA	NA	NA	NA	NA	NA	NA	NA
AT1G07637	248	0	0	0	0	NA	NA	NA	NA	NA	NA	NA	NA	NA
AT1G07640	2964	643	759	14.0523	16.7814	42.2701	49.0115	-0.21348	-0.25606	-0.846777	0.39712	1	0.99977	FALSE
AT1G07645	676	0	0	0	0	NA	NA	NA	NA	NA	NA	NA	NA	NA
AT1G07647	193	8	33	2.68501	11.2053	0	2.13094	-2.0186	-2.06117	-1.03949	0.29858	1	0.99977	FALSE
AT1G07650	3413	731	541	13.8738	10.3879	48.0551	34.9344	0.46004	0.417464	1.30982	0.19026	1	0.99977	FALSE
AT1G07653	298	0	0	0	0	NA	NA	NA	NA	NA	NA	NA	NA	NA
AT1G07657	312	0	0	0	0	NA	NA	NA	NA	NA	NA	NA	NA	NA
AT1G07660	694	385	370	35.9348	34.9387	25.3095	23.8923	0.083131	0.040554	0.0985732	0.92148	1	0.99977	FALSE
AT1G07663	432	0	0	0	0	NA	NA	NA	NA	NA	NA	NA	NA	NA
AT1G07667	860	1	0	0.0753209	0	0	0	NA	NA	NA	NA	NA	NA	NA
AT1G07670	3657	1849	2206	32.7511	39.5317	121.551	142.45	-0.22889	-0.271467	-1.52646	0.1269	1	0.99977	FALSE
AT1G07673	452	0	0	0	0	NA	NA	NA	NA	NA	NA	NA	NA	NA
AT1G07680	702	0	0	0	0	NA	NA	NA	NA	NA	NA	NA	NA	NA
AT1G07683	682	7	7	0.664856	0.672634	0	0	0.025798	-0.0167791	-0.00555421	0.99557	1	0.99977	FALSE
AT1G07690	722	2	0	0.179435	0	0	0	NA	NA	NA	NA	NA	NA	NA
AT1G07693	281	0	0	0	0	NA	NA	NA	NA	NA	NA	NA	NA	NA
AT1G07697	386	0	0	0	0	NA	NA	NA	NA	NA	NA	NA	NA	NA
AT1G07700	1328	122	107	5.95081	5.2802	8.02015	6.9094	0.21507	0.172491	0.230679	0.81756	1	0.99977	FALSE
AT1G07702	81	0	0	0	0	NA	NA	NA	NA	NA	NA	NA	NA	NA
AT1G07703	348	0	2	0	0.376631	0	0	NA	NA	NA	NA	NA	NA	NA
AT1G07705	2524	312	350	8.00717	9.08749	20.5105	22.6008	-0.14001	-0.182588	-0.415276	0.67794	1	0.99977	FALSE
AT1G07707	445	7	2	1.01895	0.294534	0	0	1.8332	1.79058	0.43334	0.66477	1	0.99977	FALSE
AT1G07710	1795	26	32	0.938259	1.16829	1.70921	2.06636	-0.27376	-0.316339	-0.212563	0.83167	1	0.99977	FALSE
AT1G07717	267	0	0	0	0	NA	NA	NA	NA	NA	NA	NA	NA	NA
AT1G07720	1972	17	88	0.558414	2.92443	1.11756	5.6825	-2.3462	-2.38875	-1.85869	0.063071	0.714467	0.71447	FALSE
AT1G07723	219	0	0	0	0	NA	NA	NA	NA	NA	NA	NA	NA	NA
AT1G07725	2472	1	3	0.0262039	0.0795313	0	0	-1.5592	-1.60174	-0.26374	0.79198	1	0.99977	FALSE
AT1G07727	86	0	0	0	0	NA	NA	NA	NA	NA	NA	NA	NA	NA
AT1G07728	2368	394	327	10.7778	9.04964	25.9011	21.1156	0.2947	0.252126	0.597637	0.55008	1	0.99977	FALSE
AT1G07730	1170	0	0	0	0	NA	NA	NA	NA	NA	NA	NA	NA	NA
AT1G07733	249	0	0	0	0	NA	NA	NA	NA	NA	NA	NA	NA	NA
AT1G07737	220	0	0	0	0	NA	NA	NA	NA	NA	NA	NA	NA	NA
AT1G07740	2658	31	52	0.755476	1.28207	2.03791	3.35784	-0.72045	-0.763023	-0.604899	0.54525	1	0.99977	FALSE
AT1G07743	810	55	64	4.39837	5.17798	3.61564	4.13273	-0.19284	-0.235419	-0.226873	0.82052	1	0.99977	FALSE
AT1G07745	1402	138	123	6.37595	5.74939	9.07197	7.94258	0.19181	0.149231	0.213113	0.83124	1	0.99977	FALSE
AT1G07747	288	0	0	0	0	NA	NA	NA	NA	NA	NA	NA	NA	NA
AT1G07750	1565	1124	1104	46.5228	46.2296	73.8905	71.2895	0.0517	0.00912274	0.0380959	0.96961	1	0.99977	FALSE
AT1G07753	784	1	0	0.0826224	0	0	0	NA	NA	NA	NA	NA	NA	NA
AT1G07757	190	0	0	0	0	NA	NA	NA	NA	NA	NA	NA	NA	NA
AT1G07760	72	0	0	0	0	NA	NA	NA	NA	NA	NA	NA	NA	NA
AT1G07763	237	0	0	0	0	NA	NA	NA	NA	NA	NA	NA	NA	NA
AT1G07767	270	0	0	0	0	NA	NA	NA	NA	NA	NA	NA	NA	NA
AT1G07770	1059	3147	3676	192.493	227.481	206.88	237.373	-0.19836	-0.240939	-1.75823	0.078708	0.797945	0.79794	FALSE
AT1G07773	317	0	0	0	0	NA	NA	NA	NA	NA	NA	NA	NA	NA
AT1G07777	251	0	0	0	0	NA	NA	NA	NA	NA	NA	NA	NA	NA
AT1G07780	1655	252	323	9.86317	12.79	16.5662	20.8573	-0.33231	-0.37489	-0.79225	0.42822	1	0.99977	FALSE
AT1G07783	716	0	1	0	0.0915276	0	0	NA	NA	NA	NA	NA	NA	NA
AT1G07787	302	0	0	0	0	NA	NA	NA	NA	NA	NA	NA	NA	NA
AT1G07790	853	741	928	56.2708	71.2958	48.7125	59.9245	-0.29885	-0.34143	-1.23015	0.21864	1	0.99977	FALSE
AT1G07793	453	0	0	0	0	NA	NA	NA	NA	NA	NA	NA	NA	NA
AT1G07795	825	12	6	0.942196	0.476609	0	0	1.0258	0.983221	0.358334	0.72009	1	0.99977	FALSE
AT1G07803	349	0	0	0	0	NA	NA	NA	NA	NA	NA	NA	NA	NA
AT1G07807	334	0	0	0	0	NA	NA	NA	NA	NA	NA	NA	NA	NA
AT1G07810	3658	1289	1350	22.8257	24.1855	84.7375	87.1747	-0.040909	-0.0834863	-0.379389	0.7044	1	0.99977	FALSE
AT1G07813	389	0	0	0	0	NA	NA	NA	NA	NA	NA	NA	NA	NA
AT1G07820	918	1879	1863	132.586	132.995	123.523	120.301	0.038135	-0.00444173	-0.0240391	0.98082	1	0.99977	FALSE
AT1G07823	794	7	8	0.571073	0.66029	0	0	-0.16685	-0.209424	-0.0716767	0.94286	1	0.99977	FALSE
AT1G07827	78	0	0	0	0	NA	NA	NA	NA	NA	NA	NA	NA	NA
AT1G07830	1113	423	419	24.6184	24.6708	27.8076	27.0564	0.039505	-0.00307171	-0.00788548	0.99371	1	0.99977	FALSE
AT1G07833	241	0	0	0	0	NA	NA	NA	NA	NA	NA	NA	NA	NA
AT1G07837	273	0	0	0	0	NA	NA	NA	NA	NA	NA	NA	NA	NA
AT1G07840	1408	476	542	21.8987	25.2268	31.2917	34.999	-0.16153	-0.20411	-0.575543	0.56492	1	0.99977	FALSE
AT1G07843	368	0	0	0	0	NA	NA	NA	NA	NA	NA	NA	NA	NA
AT1G07847	199	0	0	0	0	NA	NA	NA	NA	NA	NA	NA	NA	NA
AT1G07850	2172	0	2	0	0.0603442	0	0	NA	NA	NA	NA	NA	NA	NA
AT1G07853	294	0	0	0	0	NA	NA	NA	NA	NA	NA	NA	NA	NA
AT1G07857	205	0	0	0	0	NA	NA	NA	NA	NA	NA	NA	NA	NA
AT1G07860	439	0	0	0	0	NA	NA	NA	NA	NA	NA	NA	NA	NA
AT1G07863	236	0	0	0	0	NA	NA	NA	NA	NA	NA	NA	NA	NA
AT1G07867	197	0	0	0	0	NA	NA	NA	NA	NA	NA	NA	NA	NA
AT1G07870	1908	648	649	21.9994	22.2911	42.5988	41.9084	0.023573	-0.0190038	-0.0605492	0.95172	1	0.99977	FALSE
AT1G07873	340	0	0	0	0	NA	NA	NA	NA	NA	NA	NA	NA	NA
AT1G07877	594	0	0	0	0	NA	NA	NA	NA	NA	NA	NA	NA	NA
AT1G07880	1587	45	82	1.83675	3.38612	2.95825	5.29505	-0.8399	-0.882478	-0.860528	0.3895	1	0.99977	FALSE
AT1G07883	53	0	0	0	0	NA	NA	NA	NA	NA	NA	NA	NA	NA
AT1G07885	434	4	1	0.597014	0.150999	0	0	2.0258	1.98322	0.350905	0.72566	1	0.99977	FALSE
AT1G07887	1039	1	0	0.0623445	0	0	0	NA	NA	NA	NA	NA	NA	NA
AT1G07890	1238	8516	9049	445.583	479.01	559.833	584.329	-0.061785	-0.104362	-1.22371	0.22106	1	0.99977	FALSE
AT1G07893	1439	9	9	0.405131	0.409871	0	0	0.025798	-0.0167791	-0.00629788	0.99498	1	0.99977	FALSE
AT1G07897	150	4	4	1.72736	1.74757	0	0	0.025798	-0.0167791	-0.00419859	0.99665	1	0.99977	FALSE
AT1G07900	742	15	31	1.30949	2.73793	0	2.00179	-1.0215	-1.06408	-0.618221	0.53643	1	0.99977	FALSE
AT1G07901	153	1	1	0.423372	0.428325	0	0	0.025798	-0.0167791	-0.00209929	0.99833	1	0.99977	FALSE
AT1G07902	479	108	96	14.605	13.1341	7.0998	6.19909	0.19572	0.153146	0.193346	0.84669	1	0.99977	FALSE
AT1G07903	116	0	0	0	0	NA	NA	NA	NA	NA	NA	NA	NA	NA
AT1G07907	313	0	0	0	0	NA	NA	NA	NA	NA	NA	NA	NA	NA
AT1G07910	3881	407	402	6.79305	6.78809	26.7557	25.9587	0.043631	0.00105417	0.00265262	0.99788	1	0.99977	FALSE
AT1G07913	200	0	0	0	0	NA	NA	NA	NA	NA	NA	NA	NA	NA
AT1G07917	240	0	0	0	0	NA	NA	NA	NA	NA	NA	NA	NA	NA
AT1G07920	1858	5446	6265	189.865	220.974	358.014	404.555	-0.17632	-0.218897	-2.09351	0.036304	0.517976	0.51798	FALSE
AT1G07923	453	1	0	0.142993	0	0	0	NA	NA	NA	NA	NA	NA	NA
AT1G07927	200	4	0	1.29552	0	0	0	NA	NA	NA	NA	NA	NA	NA
AT1G07930	1735	7315	8432	273.105	318.49	480.88	544.487	-0.17922	-0.221796	-2.45983	0.0139	0.265523	0.26552	FALSE
AT1G07933	734	0	0	0	0	NA	NA	NA	NA	NA	NA	NA	NA	NA
AT1G07937	248	17	40	4.44029	10.57	1.11756	2.58295	-1.2087	-1.25124	-0.799417	0.42405	1	0.99977	FALSE
AT1G07940	2094	3386	4251	104.743	133.039	222.592	274.503	-0.30242	-0.344999	-2.65901	0.007837	0.174779	0.17478	FALSE
AT1G07943	398	18	20	2.92957	3.29315	1.1833	1.29148	-0.12621	-0.168782	-0.0919828	0.92671	1	0.99977	FALSE
AT1G07947	356	0	0	0	0	NA	NA	NA	NA	NA	NA	NA	NA	NA
AT1G07950	926	281	221	19.6566	15.6403	18.4726	14.2708	0.37232	0.329745	0.651268	0.51487	1	0.99977	FALSE
AT1G07957	88	0	0	0	0	NA	NA	NA	NA	NA	NA	NA	NA	NA
AT1G07960	1032	781	767	49.0214	48.7058	51.3421	49.5281	0.051894	0.00931685	0.0324299	0.97413	1	0.99977	FALSE
AT1G07963	185	0	0	0	0	NA	NA	NA	NA	NA	NA	NA	NA	NA
AT1G07967	309	0	0	0	0	NA	NA	NA	NA	NA	NA	NA	NA	NA
AT1G07970	2680	400	464	9.66806	11.3461	26.2956	29.9623	-0.18833	-0.230904	-0.599633	0.54875	1	0.99977	FALSE
AT1G07973	558	0	0	0	0	NA	NA	NA	NA	NA	NA	NA	NA	NA
AT1G07977	197	0	0	0	0	NA	NA	NA	NA	NA	NA	NA	NA	NA
AT1G07980	1258	327	292	16.8376	15.2113	21.4966	18.8556	0.18912	0.146543	0.322297	0.74723	1	0.99977	FALSE
AT1G07983	240	6	2	1.6194	0.546115	0	0	1.6108	1.56818	0.365171	0.71498	1	0.99977	FALSE
AT1G07985	942	152	364	10.4522	25.323	9.99231	23.5049	-1.2341	-1.27665	-2.44971	0.014297	0.271697	0.2717	FALSE
AT1G07987	366	0	1	0	0.179054	0	0	NA	NA	NA	NA	NA	NA	NA
AT1G07990	3240	1645	1610	32.8878	32.5646	108.141	103.964	0.056825	0.0142478	0.0719154	0.94267	1	0.99977	FALSE
AT1G07993	526	0	0	0	0	NA	NA	NA	NA	NA	NA	NA	NA	NA
AT1G07997	249	0	0	0	0	NA	NA	NA	NA	NA	NA	NA	NA	NA
AT1G08000	1741	233	255	8.66904	9.59857	15.3172	16.4663	-0.10437	-0.146946	-0.287039	0.77408	1	0.99977	FALSE
AT1G08003	222	0	0	0	0	NA	NA	NA	NA	NA	NA	NA	NA	NA
AT1G08005	444	1	0	0.145892	0	0	0	NA	NA	NA	NA	NA	NA	NA
AT1G08007	427	0	0	0	0	NA	NA	NA	NA	NA	NA	NA	NA	NA
AT1G08010	1357	646	718	30.8366	34.6745	42.4673	46.364	-0.12665	-0.169229	-0.552557	0.58057	1	0.99977	FALSE
AT1G08013	482	0	0	0	0	NA	NA	NA	NA	NA	NA	NA	NA	NA
AT1G08017	379	0	0	0	0	NA	NA	NA	NA	NA	NA	NA	NA	NA
AT1G08023	384	0	0	0	0	NA	NA	NA	NA	NA	NA	NA	NA	NA
AT1G08027	528	0	0	0	0	NA	NA	NA	NA	NA	NA	NA	NA	NA
AT1G08030	1908	470	498	15.9563	17.1047	30.8973	32.1578	-0.057687	-0.100264	-0.275923	0.78261	1	0.99977	FALSE
AT1G08033	268	0	0	0	0	NA	NA	NA	NA	NA	NA	NA	NA	NA
AT1G08035	673	1	0	0.0962496	0	0	0	NA	NA	NA	NA	NA	NA	NA
AT1G08037	782	5	3	0.414169	0.251408	0	0	0.76276	0.720186	0.177326	0.85925	1	0.99977	FALSE
AT1G08040	1607	407	345	16.4056	14.0692	26.7557	22.278	0.26423	0.221653	0.53683	0.59139	1	0.99977	FALSE
AT1G08043	773	31	46	2.59774	3.89981	2.03791	2.9704	-0.54357	-0.586145	-0.45065	0.65224	1	0.99977	FALSE
AT1G08047	330	0	0	0	0	NA	NA	NA	NA	NA	NA	NA	NA	NA
AT1G08050	2490	165	279	4.29238	7.34294	10.8469	18.0161	-0.732	-0.774578	-1.41953	0.15574	1	0.99977	FALSE
AT1G08053	182	0	0	0	0	NA	NA	NA	NA	NA	NA	NA	NA	NA
AT1G08057	298	0	0	0	0	NA	NA	NA	NA	NA	NA	NA	NA	NA
AT1G08060	6478	409	429	4.08975	4.33992	26.8872	27.7022	-0.043079	-0.0856559	-0.219337	0.82639	1	0.99977	FALSE
AT1G08063	360	0	0	0	0	NA	NA	NA	NA	NA	NA	NA	NA	NA
AT1G08065	1088	0	0	0	0	NA	NA	NA	NA	NA	NA	NA	NA	NA
AT1G08070	2431	15	25	0.399687	0.673938	0	1.61435	-0.71117	-0.753745	-0.414989	0.67815	1	0.99977	FALSE
AT1G08073	374	0	0	0	0	NA	NA	NA	NA	NA	NA	NA	NA	NA
AT1G08077	282	0	0	0	0	NA	NA	NA	NA	NA	NA	NA	NA	NA
AT1G08080	924	0	9	0	0.638316	0	0	NA	NA	NA	NA	NA	NA	NA
AT1G08087	764	0	1	0	0.0857772	0	0	NA	NA	NA	NA	NA	NA	NA
AT1G08090	2111	3	1	0.0920549	0.0310439	0	0	1.6108	1.56818	0.258215	0.79624	1	0.99977	FALSE
AT1G08093	236	1	1	0.274475	0.277685	0	0	0.025798	-0.0167791	-0.00209929	0.99833	1	0.99977	FALSE
AT1G08097	303	0	0	0	0	NA	NA	NA	NA	NA	NA	NA	NA	NA
AT1G08100	1709	0	0	0	0	NA	NA	NA	NA	NA	NA	NA	NA	NA
AT1G08103	439	0	0	0	0	NA	NA	NA	NA	NA	NA	NA	NA	NA
AT1G08107	75	0	0	0	0	NA	NA	NA	NA	NA	NA	NA	NA	NA
AT1G08110	1091	1445	1104	85.794	66.3146	94.9927	71.2895	0.41413	0.37155	1.65215	0.098505	0.903342	0.90334	FALSE
AT1G08113	85	0	0	0	0	NA	NA	NA	NA	NA	NA	NA	NA	NA
AT1G08115	165	0	0	0	0	NA	NA	NA	NA	NA	NA	NA	NA	NA
AT1G08117	89	0	0	0	0	NA	NA	NA	NA	NA	NA	NA	NA	NA
AT1G08120	1047	0	2	0	0.125184	0	0	NA	NA	NA	NA	NA	NA	NA
AT1G08123	87	0	0	0	0	NA	NA	NA	NA	NA	NA	NA	NA	NA
AT1G08125	1175	562	488	30.9822	27.2174	36.9453	31.512	0.22949	0.18691	0.535159	0.59254	1	0.99977	FALSE
AT1G08127	238	0	0	0	0	NA	NA	NA	NA	NA	NA	NA	NA	NA
AT1G08130	2754	429	586	10.0904	13.9444	28.202	37.8403	-0.42413	-0.466702	-1.30749	0.19105	1	0.99977	FALSE
AT1G08133	327	0	0	0	0	NA	NA	NA	NA	NA	NA	NA	NA	NA
AT1G08135	2785	0	0	0	0	NA	NA	NA	NA	NA	NA	NA	NA	NA
AT1G08137	348	0	0	0	0	NA	NA	NA	NA	NA	NA	NA	NA	NA
AT1G08140	2883	0	0	0	0	NA	NA	NA	NA	NA	NA	NA	NA	NA
AT1G08143	248	0	0	0	0	NA	NA	NA	NA	NA	NA	NA	NA	NA
AT1G08147	317	0	0	0	0	NA	NA	NA	NA	NA	NA	NA	NA	NA
AT1G08150	2754	0	0	0	0	NA	NA	NA	NA	NA	NA	NA	NA	NA
AT1G08153	337	0	0	0	0	NA	NA	NA	NA	NA	NA	NA	NA	NA
AT1G08157	101	0	0	0	0	NA	NA	NA	NA	NA	NA	NA	NA	NA
AT1G08160	1020	322	397	20.4489	25.5068	21.1679	25.6358	-0.27628	-0.318857	-0.75434	0.45065	1	0.99977	FALSE
AT1G08163	101	0	0	0	0	NA	NA	NA	NA	NA	NA	NA	NA	NA
AT1G08165	776	1	3	0.0834742	0.253352	0	0	-1.5592	-1.60174	-0.26374	0.79198	1	0.99977	FALSE
AT1G08170	938	0	3	0	0.209596	0	0	NA	NA	NA	NA	NA	NA	NA
AT1G08173	488	13	8	1.72559	1.07432	0	0	0.72624	0.683661	0.273151	0.78474	1	0.99977	FALSE
AT1G08177	201	0	0	0	0	NA	NA	NA	NA	NA	NA	NA	NA	NA
AT1G08180	958	105	88	7.09966	6.0198	6.90259	5.6825	0.28061	0.238035	0.291987	0.7703	1	0.99977	FALSE
AT1G08183	306	0	0	0	0	NA	NA	NA	NA	NA	NA	NA	NA	NA
AT1G08190	3481	2023	1841	37.6449	34.6589	132.99	118.88	0.1618	0.119228	0.655345	0.51225	1	0.99977	FALSE
AT1G08193	388	0	0	0	0	NA	NA	NA	NA	NA	NA	NA	NA	NA
AT1G08200	1846	4414	4472	154.887	158.758	290.172	288.774	0.0069643	-0.0356127	-0.297033	0.76644	1	0.99977	FALSE
AT1G08207	483	0	0	0	0	NA	NA	NA	NA	NA	NA	NA	NA	NA
AT1G08210	1734	333	301	12.4397	11.3758	21.8911	19.4367	0.17156	0.12898	0.287132	0.77401	1	0.99977	FALSE
AT1G08213	507	4	6	0.511053	0.775547	0	0	-0.55916	-0.601742	-0.166635	0.86766	1	0.99977	FALSE
AT1G08217	480	70	46	9.4465	6.28032	4.60172	2.9704	0.63152	0.588942	0.555062	0.57885	1	0.99977	FALSE
AT1G08220	1183	159	132	8.70616	7.3123	10.4525	8.52375	0.29429	0.25171	0.379052	0.70465	1	0.99977	FALSE
AT1G08223	459	0	0	0	0	NA	NA	NA	NA	NA	NA	NA	NA	NA
AT1G08227	409	7	8	1.10864	1.28183	0	0	-0.16685	-0.209424	-0.0716767	0.94286	1	0.99977	FALSE
AT1G08230	2209	313	284	9.17831	8.42534	20.5763	18.339	0.16607	0.123493	0.266787	0.78963	1	0.99977	FALSE
AT1G08237	381	0	0	0	0	NA	NA	NA	NA	NA	NA	NA	NA	NA
AT1G08240	72	0	0	0	0	NA	NA	NA	NA	NA	NA	NA	NA	NA
AT1G08247	302	0	0	0	0	NA	NA	NA	NA	NA	NA	NA	NA	NA
AT1G08250	1834	396	367	13.9865	13.1139	26.0326	23.6986	0.13552	0.0929412	0.227043	0.82039	1	0.99977	FALSE
AT1G08253	183	0	0	0	0	NA	NA	NA	NA	NA	NA	NA	NA	NA
AT1G08257	248	0	0	0	0	NA	NA	NA	NA	NA	NA	NA	NA	NA
AT1G08260	8505	498	544	3.79288	4.19169	32.738	35.1282	-0.10166	-0.14424	-0.411722	0.68054	1	0.99977	FALSE
AT1G08263	287	0	0	0	0	NA	NA	NA	NA	NA	NA	NA	NA	NA
AT1G08267	242	0	0	0	0	NA	NA	NA	NA	NA	NA	NA	NA	NA
AT1G08270	723	34	18	3.04617	1.63155	2.23512	1.16233	0.94334	0.900759	0.560532	0.57512	1	0.99977	FALSE
AT1G08273	495	12	4	1.57033	0.529566	0	0	1.6108	1.56818	0.51643	0.60555	1	0.99977	FALSE
AT1G08277	272	0	0	0	0	NA	NA	NA	NA	NA	NA	NA	NA	NA
AT1G08280	2095	490	444	15.1505	13.8888	32.2121	28.6708	0.16802	0.125443	0.338962	0.73464	1	0.99977	FALSE
AT1G08283	536	22	26	2.65872	3.17888	1.44626	1.67892	-0.21521	-0.257787	-0.15773	0.87467	1	0.99977	FALSE
AT1G08287	420	0	0	0	0	NA	NA	NA	NA	NA	NA	NA	NA	NA
AT1G08290	1895	19	78	0.649469	2.69743	1.24904	5.03676	-2.0117	-2.05425	-1.59467	0.11079	0.9617	0.96128	FALSE
AT1G08293	272	16	14	3.81035	3.37306	1.05182	0	0.21844	0.175866	0.0851232	0.93216	1	0.99977	FALSE
AT1G08297	331	0	0	0	0	NA	NA	NA	NA	NA	NA	NA	NA	NA
AT1G08300	2179	121	90	3.59701	2.70676	7.95441	5.81165	0.45281	0.410231	0.524313	0.60006	1	0.99977	FALSE
AT1G08303	139	0	0	0	0	NA	NA	NA	NA	NA	NA	NA	NA	NA
AT1G08307	247	0	0	0	0	NA	NA	NA	NA	NA	NA	NA	NA	NA
AT1G08310	1372	159	130	7.50684	6.20947	10.4525	8.3946	0.31631	0.273736	0.410651	0.68133	1	0.99977	FALSE
AT1G08313	228	0	0	0	0	NA	NA	NA	NA	NA	NA	NA	NA	NA
AT1G08315	1211	313	343	16.7423	18.5616	20.5763	22.1488	-0.10625	-0.148825	-0.33705	0.73608	1	0.99977	FALSE
AT1G08317	307	0	0	0	0	NA	NA	NA	NA	NA	NA	NA	NA	NA
AT1G08320	2013	1653	1166	53.1916	37.9594	108.666	75.2931	0.52932	0.48674	2.26915	0.023259	0.383907	0.38391	FALSE
AT1G08323	276	0	0	0	0	NA	NA	NA	NA	NA	NA	NA	NA	NA
AT1G08327	88	0	0	0	0	NA	NA	NA	NA	NA	NA	NA	NA	NA
AT1G08333	228	0	0	0	0	NA	NA	NA	NA	NA	NA	NA	NA	NA
AT1G08337	117	0	0	0	0	NA	NA	NA	NA	NA	NA	NA	NA	NA
AT1G08340	1615	484	344	19.4127	13.9589	31.8176	22.2134	0.5184	0.475819	1.20255	0.22915	1	0.99977	FALSE
AT1G08343	121	0	0	0	0	NA	NA	NA	NA	NA	NA	NA	NA	NA
AT1G08347	86	0	0	0	0	NA	NA	NA	NA	NA	NA	NA	NA	NA
AT1G08350	2026	378	412	12.0855	13.3267	24.8493	26.6044	-0.09846	-0.141037	-0.350542	0.72593	1	0.99977	FALSE
AT1G08353	87	0	0	0	0	NA	NA	NA	NA	NA	NA	NA	NA	NA
AT1G08357	237	0	0	0	0	NA	NA	NA	NA	NA	NA	NA	NA	NA
AT1G08360	1110	3461	4701	201.973	277.544	227.522	303.562	-0.41598	-0.458558	-3.64421	0.00026822	0.0117616	0.011762	FALSE
AT1G08363	204	0	0	0	0	NA	NA	NA	NA	NA	NA	NA	NA	NA
AT1G08367	175	0	0	0	0	NA	NA	NA	NA	NA	NA	NA	NA	NA
AT1G08370	1718	1632	1387	61.5334	52.9076	107.286	89.5639	0.26047	0.217894	1.05747	0.2903	1	0.99977	FALSE
AT1G08377	217	0	0	0	0	NA	NA	NA	NA	NA	NA	NA	NA	NA
AT1G08380	819	75	49	5.93187	3.92082	4.93042	3.16412	0.63991	0.59733	0.58188	0.56065	1	0.99977	FALSE
AT1G08383	223	0	0	0	0	NA	NA	NA	NA	NA	NA	NA	NA	NA
AT1G08387	1587	0	2	0	0.0825882	0	0	NA	NA	NA	NA	NA	NA	NA
AT1G08390	645	56	52	5.62396	5.28334	3.68138	3.35784	0.13271	0.0901361	0.0828421	0.93398	1	0.99977	FALSE
AT1G08393	306	0	2	0	0.428325	0	0	NA	NA	NA	NA	NA	NA	NA
AT1G08397	203	0	0	0	0	NA	NA	NA	NA	NA	NA	NA	NA	NA
AT1G08400	2787	203	156	4.71816	3.6682	13.345	10.0735	0.40573	0.363155	0.606112	0.54444	1	0.99977	FALSE
AT1G08403	242	14	14	3.74737	3.79121	0	0	0.025798	-0.0167791	-0.00785484	0.99373	1	0.99977	FALSE
AT1G08410	2267	307	402	8.77205	11.6209	20.1818	25.9587	-0.36316	-0.405736	-0.951466	0.34137	1	0.99977	FALSE
AT1G08413	241	0	0	0	0	NA	NA	NA	NA	NA	NA	NA	NA	NA
AT1G08417	301	0	0	0	0	NA	NA	NA	NA	NA	NA	NA	NA	NA
AT1G08420	4061	1605	1354	25.6009	21.85	105.511	87.433	0.27114	0.228566	1.09802	0.2722	1	0.99977	FALSE
AT1G08427	195	0	0	0	0	NA	NA	NA	NA	NA	NA	NA	NA	NA
AT1G08430	1961	1123	1048	37.0951	35.0226	73.8248	67.6734	0.12552	0.0829401	0.341798	0.7325	1	0.99977	FALSE
AT1G08433	252	0	1	0	0.260055	0	0	NA	NA	NA	NA	NA	NA	NA
AT1G08437	271	0	0	0	0	NA	NA	NA	NA	NA	NA	NA	NA	NA
AT1G08440	1807	0	1	0	0.0362666	0	0	NA	NA	NA	NA	NA	NA	NA
AT1G08443	226	6	0	1.71972	0	0	0	NA	NA	NA	NA	NA	NA	NA
AT1G08447	667	0	0	0	0	NA	NA	NA	NA	NA	NA	NA	NA	NA
AT1G08450	1474	1224	1360	53.7896	60.4653	80.4644	87.8204	-0.12621	-0.168782	-0.758541	0.44813	1	0.99977	FALSE
AT1G08453	237	0	0	0	0	NA	NA	NA	NA	NA	NA	NA	NA	NA
AT1G08457	436	0	0	0	0	NA	NA	NA	NA	NA	NA	NA	NA	NA
AT1G08460	2044	710	514	22.5005	16.4796	46.6746	33.191	0.49185	0.449272	1.38158	0.1671	1	0.99977	FALSE
AT1G08463	230	0	0	0	0	NA	NA	NA	NA	NA	NA	NA	NA	NA
AT1G08465	1217	1	0	0.053226	0	0	0	NA	NA	NA	NA	NA	NA	NA
AT1G08470	1571	237	222	9.77206	9.26066	15.5801	14.3354	0.12013	0.0775483	0.146945	0.88318	1	0.99977	FALSE
AT1G08473	327	0	0	0	0	NA	NA	NA	NA	NA	NA	NA	NA	NA
AT1G08477	782	0	0	0	0	NA	NA	NA	NA	NA	NA	NA	NA	NA
AT1G08480	900	1346	1300	96.8761	94.6599	88.4846	83.946	0.075965	0.0333877	0.151934	0.87924	1	0.99977	FALSE
AT1G08483	327	0	0	0	0	NA	NA	NA	NA	NA	NA	NA	NA	NA
AT1G08487	210	8	0	2.46766	0	0	0	NA	NA	NA	NA	NA	NA	NA
AT1G08490	1824	312	229	11.0801	8.22765	20.5105	14.7874	0.472	0.429419	0.878389	0.37973	1	0.99977	FALSE
AT1G08493	199	0	0	0	0	NA	NA	NA	NA	NA	NA	NA	NA	NA
AT1G08497	258	0	0	0	0	NA	NA	NA	NA	NA	NA	NA	NA	NA
AT1G08500	1286	359	339	18.0829	17.2752	23.6003	21.8905	0.1085	0.0659194	0.154044	0.87757	1	0.99977	FALSE
AT1G08503	296	0	0	0	0	NA	NA	NA	NA	NA	NA	NA	NA	NA
AT1G08507	536	11	9	1.32936	1.10038	0	0	0.3153	0.272727	0.107632	0.91429	1	0.99977	FALSE
AT1G08510	2241	2116	2076	61.1629	60.7086	139.104	134.055	0.053331	0.0107541	0.0616016	0.95088	1	0.99977	FALSE
AT1G08513	615	0	0	0	0	NA	NA	NA	NA	NA	NA	NA	NA	NA
AT1G08517	308	0	0	0	0	NA	NA	NA	NA	NA	NA	NA	NA	NA
AT1G08520	2643	508	385	12.4503	9.54616	33.3954	24.8609	0.42577	0.383191	1.00822	0.31335	1	0.99977	FALSE
AT1G08523	406	0	0	0	0	NA	NA	NA	NA	NA	NA	NA	NA	NA
AT1G08530	1282	135	175	6.82118	8.94572	8.87475	11.3004	-0.3486	-0.391175	-0.606764	0.54401	1	0.99977	FALSE
AT1G08533	295	0	0	0	0	NA	NA	NA	NA	NA	NA	NA	NA	NA
AT1G08537	327	0	0	0	0	NA	NA	NA	NA	NA	NA	NA	NA	NA
AT1G08540	2049	266	170	8.40918	5.43716	17.4866	10.9776	0.67169	0.629112	1.1478	0.25105	1	0.99977	FALSE
AT1G08543	670	0	0	0	0	NA	NA	NA	NA	NA	NA	NA	NA	NA
AT1G08547	196	3	8	0.991469	2.67485	0	0	-1.3892	-1.43182	-0.396501	0.69174	1	0.99977	FALSE
AT1G08550	2212	168	111	4.9197	3.28854	11.0441	7.1677	0.6237	0.581122	0.849633	0.39553	1	0.99977	FALSE
AT1G08553	332	0	0	0	0	NA	NA	NA	NA	NA	NA	NA	NA	NA
AT1G08557	295	0	0	0	0	NA	NA	NA	NA	NA	NA	NA	NA	NA
AT1G08560	1386	381	525	17.8064	24.8234	25.0465	33.9013	-0.43673	-0.479306	-1.26822	0.20472	1	0.99977	FALSE
AT1G08563	237	0	0	0	0	NA	NA	NA	NA	NA	NA	NA	NA	NA
AT1G08567	351	0	0	0	0	NA	NA	NA	NA	NA	NA	NA	NA	NA
AT1G08570	1411	904	805	41.5007	37.3881	59.428	51.9819	0.19313	0.150555	0.550176	0.5822	1	0.99977	FALSE
AT1G08573	509	0	0	0	0	NA	NA	NA	NA	NA	NA	NA	NA	NA
AT1G08577	246	0	0	0	0	NA	NA	NA	NA	NA	NA	NA	NA	NA
AT1G08580	855	738	787	55.9119	60.3217	48.5153	50.8196	-0.066945	-0.109522	-0.378289	0.70522	1	0.99977	FALSE
AT1G08583	279	0	0	0	0	NA	NA	NA	NA	NA	NA	NA	NA	NA
AT1G08587	206	0	0	0	0	NA	NA	NA	NA	NA	NA	NA	NA	NA
AT1G08590	3743	868	858	15.0215	15.0222	57.0614	55.4043	0.042515	-6.17302e-05	-0.00022689	0.99982	0.999955	0.99995	FALSE
AT1G08592	2454	130	130	3.43149	3.47163	8.54606	8.3946	0.025798	-0.0167791	-0.0239357	0.9809	1	0.99977	FALSE
AT1G08597	448	0	0	0	0	NA	NA	NA	NA	NA	NA	NA	NA	NA
AT1G08600	4887	1324	1362	17.5493	18.2642	87.0383	87.9496	-0.015026	-0.0576027	-0.264108	0.7917	1	0.99977	FALSE
AT1G08603	210	0	0	0	0	NA	NA	NA	NA	NA	NA	NA	NA	NA
AT1G08607	603	0	0	0	0	NA	NA	NA	NA	NA	NA	NA	NA	NA
AT1G08610	2143	114	115	3.44585	3.51674	7.49424	7.42599	0.013198	-0.0293792	-0.039332	0.96863	1	0.99977	FALSE
AT1G08613	296	0	0	0	0	NA	NA	NA	NA	NA	NA	NA	NA	NA
AT1G08620	4465	773	994	11.2143	14.5891	50.8162	64.1864	-0.33698	-0.379557	-1.406	0.15973	1	0.99977	FALSE
AT1G08623	270	0	0	0	0	NA	NA	NA	NA	NA	NA	NA	NA	NA
AT1G08627	231	0	0	0	0	NA	NA	NA	NA	NA	NA	NA	NA	NA
AT1G08630	1473	12	2	0.527707	0.08898	0	0	2.6108	2.56818	0.711185	0.47697	1	0.99977	FALSE
AT1G08633	590	0	0	0	0	NA	NA	NA	NA	NA	NA	NA	NA	NA
AT1G08637	316	0	0	0	0	NA	NA	NA	NA	NA	NA	NA	NA	NA
AT1G08640	1649	360	274	14.1415	10.8892	23.666	17.6932	0.41962	0.377042	0.836009	0.40315	1	0.99977	FALSE
AT1G08643	127	0	0	0	0	NA	NA	NA	NA	NA	NA	NA	NA	NA
AT1G08645	429	0	2	0	0.305519	0	0	NA	NA	NA	NA	NA	NA	NA
AT1G08647	244	0	1	0	0.268581	0	0	NA	NA	NA	NA	NA	NA	NA
AT1G08650	1322	1773	1409	86.8743	69.8465	116.555	90.9845	0.35732	0.314742	1.56562	0.11744	0.992544	0.99221	FALSE
AT1G08653	212	0	0	0	0	NA	NA	NA	NA	NA	NA	NA	NA	NA
AT1G08657	578	0	0	0	0	NA	NA	NA	NA	NA	NA	NA	NA	NA
AT1G08660	1781	931	809	33.861	29.768	61.2029	52.2402	0.22844	0.185862	0.685066	0.4933	1	0.99977	FALSE
AT1G08663	312	0	0	0	0	NA	NA	NA	NA	NA	NA	NA	NA	NA
AT1G08667	214	0	0	0	0	NA	NA	NA	NA	NA	NA	NA	NA	NA
AT1G08670	1071	307	174	18.5679	10.6469	20.1818	11.2358	0.84495	0.802372	1.52618	0.12697	1	0.99977	FALSE
AT1G08673	347	0	0	0	0	NA	NA	NA	NA	NA	NA	NA	NA	NA
AT1G08677	313	3	0	0.620856	0	0	0	NA	NA	NA	NA	NA	NA	NA
AT1G08680	2704	1087	1014	26.0398	24.5752	71.4582	65.4779	0.12609	0.0835152	0.338572	0.73493	1	0.99977	FALSE
AT1G08683	206	0	0	0	0	NA	NA	NA	NA	NA	NA	NA	NA	NA
AT1G08695	383	0	0	0	0	NA	NA	NA	NA	NA	NA	NA	NA	NA
AT1G08697	271	148	47	35.3758	11.3656	9.72936	3.03497	1.6807	1.63809	1.87168	0.061251	0.705423	0.7052	FALSE
AT1G08700	1761	765	805	28.1395	29.9572	50.2903	51.9819	-0.047731	-0.0903082	-0.316524	0.75161	1	0.99977	FALSE
AT1G08703	327	0	0	0	0	NA	NA	NA	NA	NA	NA	NA	NA	NA
AT1G08707	317	0	0	0	0	NA	NA	NA	NA	NA	NA	NA	NA	NA
AT1G08710	1357	308	189	14.7023	9.1274	20.2476	12.2045	0.73034	0.687765	1.3366	0.18135	1	0.99977	FALSE
AT1G08713	388	0	0	0	0	NA	NA	NA	NA	NA	NA	NA	NA	NA
AT1G08717	265	0	0	0	0	NA	NA	NA	NA	NA	NA	NA	NA	NA
AT1G08720	3220	642	682	12.915	13.8801	42.2044	44.0394	-0.061401	-0.103978	-0.334644	0.73789	1	0.99977	FALSE
AT1G08723	407	1	0	0.159155	0	0	0	NA	NA	NA	NA	NA	NA	NA
AT1G08727	478	0	0	0	0	NA	NA	NA	NA	NA	NA	NA	NA	NA
AT1G08730	5004	53	29	0.686077	0.379792	3.48416	1.87264	0.89574	0.85316	0.668349	0.50391	1	0.99977	FALSE
AT1G08733	496	0	0	0	0	NA	NA	NA	NA	NA	NA	NA	NA	NA
AT1G08737	104	0	0	0	0	NA	NA	NA	NA	NA	NA	NA	NA	NA
AT1G08743	241	0	0	0	0	NA	NA	NA	NA	NA	NA	NA	NA	NA
AT1G08747	251	0	0	0	0	NA	NA	NA	NA	NA	NA	NA	NA	NA
AT1G08750	1520	293	277	12.4864	11.9427	19.2615	17.887	0.10681	0.0642356	0.13565	0.8921	1	0.99977	FALSE
AT1G08753	278	2	1	0.466014	0.235733	0	0	1.0258	0.983221	0.146289	0.88369	1	0.99977	FALSE
AT1G08757	784	0	0	0	0	NA	NA	NA	NA	NA	NA	NA	NA	NA
AT1G08760	2895	619	721	13.8502	16.3212	40.6924	46.5577	-0.19426	-0.236839	-0.765902	0.44373	1	0.99977	FALSE
AT1G08763	275	0	0	0	0	NA	NA	NA	NA	NA	NA	NA	NA	NA
AT1G08767	251	0	0	0	0	NA	NA	NA	NA	NA	NA	NA	NA	NA
AT1G08770	1016	426	376	27.16	24.2526	28.0048	24.2798	0.20592	0.163342	0.408842	0.68266	1	0.99977	FALSE
AT1G08773	245	0	0	0	0	NA	NA	NA	NA	NA	NA	NA	NA	NA
AT1G08777	245	0	0	0	0	NA	NA	NA	NA	NA	NA	NA	NA	NA
AT1G08780	724	352	371	31.4933	33.5815	23.1401	23.9569	-0.050046	-0.0926229	-0.220296	0.82564	1	0.99977	FALSE
AT1G08783	275	0	0	0	0	NA	NA	NA	NA	NA	NA	NA	NA	NA
AT1G08787	237	0	0	0	0	NA	NA	NA	NA	NA	NA	NA	NA	NA
AT1G08790	709	2	0	0.182725	0	0	0	NA	NA	NA	NA	NA	NA	NA
AT1G08793	141	0	0	0	0	NA	NA	NA	NA	NA	NA	NA	NA	NA
AT1G08797	324	0	0	0	0	NA	NA	NA	NA	NA	NA	NA	NA	NA
AT1G08800	4284	1080	1340	16.3301	20.4984	70.998	86.5289	-0.2854	-0.327981	-1.42332	0.15464	1	0.99977	FALSE
AT1G08803	201	1	0	0.322269	0	0	0	NA	NA	NA	NA	NA	NA	NA
AT1G08807	244	0	0	0	0	NA	NA	NA	NA	NA	NA	NA	NA	NA
AT1G08810	1158	4	4	0.223751	0.226369	0	0	0.025798	-0.0167791	-0.00419859	0.99665	1	0.99977	FALSE
AT1G08813	141	0	0	0	0	NA	NA	NA	NA	NA	NA	NA	NA	NA
AT1G08817	248	0	0	0	0	NA	NA	NA	NA	NA	NA	NA	NA	NA
AT1G08820	2221	1249	1157	36.4274	34.1389	82.1079	74.7119	0.13618	0.0936055	0.406066	0.68469	1	0.99977	FALSE
AT1G08823	199	0	0	0	0	NA	NA	NA	NA	NA	NA	NA	NA	NA
AT1G08827	480	0	0	0	0	NA	NA	NA	NA	NA	NA	NA	NA	NA
AT1G08830	839	2552	2748	197.03	214.645	167.766	177.449	-0.080956	-0.123533	-0.795423	0.42637	1	0.99977	FALSE
AT1G08833	343	0	0	0	0	NA	NA	NA	NA	NA	NA	NA	NA	NA
AT1G08840	4057	186	200	2.96976	3.23065	12.2274	12.9148	-0.0789	-0.121477	-0.211074	0.83283	1	0.99977	FALSE
AT1G08843	242	0	0	0	0	NA	NA	NA	NA	NA	NA	NA	NA	NA
AT1G08845	834	107	101	8.31059	7.93634	7.03406	6.52196	0.10905	0.0664764	0.0848006	0.93242	1	0.99977	FALSE
AT1G08847	255	0	2	0	0.51399	0	0	NA	NA	NA	NA	NA	NA	NA
AT1G08853	416	0	0	0	0	NA	NA	NA	NA	NA	NA	NA	NA	NA
AT1G08857	916	86	102	6.08159	7.29743	5.65355	6.58653	-0.22036	-0.26294	-0.318373	0.7502	1	0.99977	FALSE
AT1G08860	2151	0	5	0	0.152333	0	0	NA	NA	NA	NA	NA	NA	NA
AT1G08863	283	0	0	0	0	NA	NA	NA	NA	NA	NA	NA	NA	NA
AT1G08867	247	0	0	0	0	NA	NA	NA	NA	NA	NA	NA	NA	NA
AT1G08870	73	0	0	0	0	NA	NA	NA	NA	NA	NA	NA	NA	NA
AT1G08877	299	0	0	0	0	NA	NA	NA	NA	NA	NA	NA	NA	NA
AT1G08880	1103	856	840	50.2704	49.9078	56.2725	54.242	0.053019	0.0104423	0.0380454	0.96965	1	0.99977	FALSE
AT1G08883	253	0	0	0	0	NA	NA	NA	NA	NA	NA	NA	NA	NA
AT1G08887	237	0	0	0	0	NA	NA	NA	NA	NA	NA	NA	NA	NA
AT1G08890	1874	1087	904	37.5728	31.6129	71.4582	58.3747	0.29176	0.249178	0.981584	0.3263	1	0.99977	FALSE
AT1G08893	455	0	0	0	0	NA	NA	NA	NA	NA	NA	NA	NA	NA
AT1G08897	273	0	0	0	0	NA	NA	NA	NA	NA	NA	NA	NA	NA
AT1G08900	1760	103	72	3.79087	2.68093	6.77111	4.64932	0.54237	0.499796	0.580284	0.56172	1	0.99977	FALSE
AT1G08903	252	0	0	0	0	NA	NA	NA	NA	NA	NA	NA	NA	NA
AT1G08907	205	0	0	0	0	NA	NA	NA	NA	NA	NA	NA	NA	NA
AT1G08910	2909	1193	1247	26.5651	28.0923	78.4265	80.5236	-0.03807	-0.0806465	-0.352398	0.72454	1	0.99977	FALSE
AT1G08913	479	0	0	0	0	NA	NA	NA	NA	NA	NA	NA	NA	NA
AT1G08920	1841	933	758	32.8278	26.9824	61.3344	48.947	0.32548	0.2829	1.02645	0.30468	1	0.99977	FALSE
AT1G08923	249	0	0	0	0	NA	NA	NA	NA	NA	NA	NA	NA	NA
AT1G08927	248	0	0	0	0	NA	NA	NA	NA	NA	NA	NA	NA	NA
AT1G08930	1954	2646	2869	87.7161	96.2213	173.945	185.262	-0.090937	-0.133514	-0.8769	0.38054	1	0.99977	FALSE
AT1G08933	199	0	1	0	0.329315	0	0	NA	NA	NA	NA	NA	NA	NA
AT1G08937	133	7	6	3.40926	2.95641	0	0	0.24819	0.205613	0.0654889	0.94778	1	0.99977	FALSE
AT1G08940	1175	414	478	22.8232	26.6597	27.2159	30.8663	-0.18158	-0.224159	-0.591525	0.55417	1	0.99977	FALSE
AT1G08947	312	0	0	0	0	NA	NA	NA	NA	NA	NA	NA	NA	NA
AT1G08950	72	0	0	0	0	NA	NA	NA	NA	NA	NA	NA	NA	NA
AT1G08953	242	0	0	0	0	NA	NA	NA	NA	NA	NA	NA	NA	NA
AT1G08960	2190	302	379	8.93258	11.3412	19.8532	24.4735	-0.30185	-0.344428	-0.792628	0.42799	1	0.99977	FALSE
AT1G08963	397	0	2	0	0.330145	0	0	NA	NA	NA	NA	NA	NA	NA
AT1G08967	441	0	0	0	0	NA	NA	NA	NA	NA	NA	NA	NA	NA
AT1G08970	1277	782	789	39.667	40.4903	51.4078	50.9488	0.012941	-0.0296358	-0.103921	0.91723	1	0.99977	FALSE
AT1G08973	813	69	57	5.49759	4.59462	4.53598	3.68071	0.30143	0.258855	0.256474	0.79759	1	0.99977	FALSE
AT1G08977	283	0	0	0	0	NA	NA	NA	NA	NA	NA	NA	NA	NA
AT1G08980	1573	301	216	12.3952	8.99891	19.7874	13.9479	0.50453	0.461953	0.922912	0.35605	1	0.99977	FALSE
AT1G08983	500	0	0	0	0	NA	NA	NA	NA	NA	NA	NA	NA	NA
AT1G08985	462	0	0	0	0	NA	NA	NA	NA	NA	NA	NA	NA	NA
AT1G08987	74	0	0	0	0	NA	NA	NA	NA	NA	NA	NA	NA	NA
AT1G08990	2239	846	575	24.4754	16.8298	55.6151	37.13	0.58289	0.540317	1.78534	0.074206	0.773595	0.77359	FALSE
AT1G08993	268	0	0	0	0	NA	NA	NA	NA	NA	NA	NA	NA	NA
AT1G08997	320	0	0	0	0	NA	NA	NA	NA	NA	NA	NA	NA	NA
AT1G09000	2120	378	349	11.5497	10.7883	24.8493	22.5363	0.14096	0.0983801	0.234582	0.81453	1	0.99977	FALSE
AT1G09003	256	1	1	0.253031	0.255991	0	0	0.025798	-0.0167791	-0.00209929	0.99833	1	0.99977	FALSE
AT1G09007	420	0	0	0	0	NA	NA	NA	NA	NA	NA	NA	NA	NA
AT1G09010	3087	1150	1070	24.131	22.715	75.5997	69.094	0.12982	0.0872439	0.363559	0.71619	1	0.99977	FALSE
AT1G09013	260	0	0	0	0	NA	NA	NA	NA	NA	NA	NA	NA	NA
AT1G09017	306	0	0	0	0	NA	NA	NA	NA	NA	NA	NA	NA	NA
AT1G09020	2487	1096	1131	28.5462	29.8024	72.0498	73.033	-0.019553	-0.0621303	-0.259383	0.79534	1	0.99977	FALSE
AT1G09023	4045	33	46	0.528457	0.745254	2.16938	2.9704	-0.45337	-0.495947	-0.387309	0.69853	1	0.99977	FALSE
AT1G09027	133	88	71	42.8593	34.9842	5.78502	4.58474	0.33548	0.292905	0.325812	0.74457	1	0.99977	FALSE
AT1G09030	422	0	0	0	0	NA	NA	NA	NA	NA	NA	NA	NA	NA
AT1G09033	285	0	0	0	0	NA	NA	NA	NA	NA	NA	NA	NA	NA
AT1G09037	461	0	0	0	0	NA	NA	NA	NA	NA	NA	NA	NA	NA
AT1G09040	3199	115	128	2.32861	2.62217	7.55997	8.26545	-0.12871	-0.171289	-0.236054	0.81339	1	0.99977	FALSE
AT1G09043	201	0	0	0	0	NA	NA	NA	NA	NA	NA	NA	NA	NA
AT1G09047	447	0	0	0	0	NA	NA	NA	NA	NA	NA	NA	NA	NA
AT1G09050	3024	133	166	2.84894	3.59742	8.74328	10.7193	-0.29396	-0.336536	-0.513248	0.60778	1	0.99977	FALSE
AT1G09053	1647	5	7	0.196648	0.278528	0	0	-0.45963	-0.502206	-0.152828	0.87853	1	0.99977	FALSE
AT1G09057	205	0	0	0	0	NA	NA	NA	NA	NA	NA	NA	NA	NA
AT1G09060	3102	532	558	11.1092	11.7885	34.9731	36.0322	-0.043041	-0.085618	-0.250042	0.80255	1	0.99977	FALSE
AT1G09063	285	0	0	0	0	NA	NA	NA	NA	NA	NA	NA	NA	NA
AT1G09067	241	0	0	0	0	NA	NA	NA	NA	NA	NA	NA	NA	NA
AT1G09070	1606	3598	5386	145.121	219.779	236.529	347.795	-0.55622	-0.598798	-4.9714	6.6472e-07	6.50043e-05	6.5004e-05	FALSE
AT1G09073	199	0	0	0	0	NA	NA	NA	NA	NA	NA	NA	NA	NA
AT1G09077	206	0	0	0	0	NA	NA	NA	NA	NA	NA	NA	NA	NA
AT1G09080	2105	3	16	0.0923173	0.498119	0	1.03318	-2.3892	-2.43182	-0.800839	0.42322	1	0.99977	FALSE
AT1G09083	138	12	8	5.63269	3.79906	0	0	0.61076	0.568183	0.222516	0.82391	1	0.99977	FALSE
AT1G09087	83	0	0	0	0	NA	NA	NA	NA	NA	NA	NA	NA	NA
AT1G09090	2664	658	529	15.9995	13.0133	43.2562	34.1596	0.34062	0.298041	0.90575	0.36507	1	0.99977	FALSE
AT1G09097	217	0	0	0	0	NA	NA	NA	NA	NA	NA	NA	NA	NA
AT1G09100	1524	511	623	21.7195	26.7897	33.5926	40.2295	-0.26011	-0.302688	-0.899569	0.36835	1	0.99977	FALSE
AT1G09103	285	0	0	0	0	NA	NA	NA	NA	NA	NA	NA	NA	NA
AT1G09107	322	0	0	0	0	NA	NA	NA	NA	NA	NA	NA	NA	NA
AT1G09110	72	0	0	0	0	NA	NA	NA	NA	NA	NA	NA	NA	NA
AT1G09113	462	0	0	0	0	NA	NA	NA	NA	NA	NA	NA	NA	NA
AT1G09117	202	0	0	0	0	NA	NA	NA	NA	NA	NA	NA	NA	NA
AT1G09123	279	0	0	0	0	NA	NA	NA	NA	NA	NA	NA	NA	NA
AT1G09127	392	0	0	0	0	NA	NA	NA	NA	NA	NA	NA	NA	NA
AT1G09130	1352	985	888	47.1926	43.0429	64.7528	57.3416	0.17536	0.132785	0.508075	0.6114	1	0.99977	FALSE
AT1G09133	202	0	0	0	0	NA	NA	NA	NA	NA	NA	NA	NA	NA
AT1G09137	247	0	0	0	0	NA	NA	NA	NA	NA	NA	NA	NA	NA
AT1G09140	1740	3306	1826	123.074	68.7728	217.333	117.912	0.8822	0.839621	5.20742	1.9148e-07	2.18142e-05	2.1814e-05	FALSE
AT1G09143	101	0	0	0	0	NA	NA	NA	NA	NA	NA	NA	NA	NA
AT1G09147	343	0	0	0	0	NA	NA	NA	NA	NA	NA	NA	NA	NA
AT1G09150	1213	767	885	40.9589	47.8132	50.4217	57.1478	-0.18065	-0.22323	-0.801683	0.42274	1	0.99977	FALSE
AT1G09153	603	0	0	0	0	NA	NA	NA	NA	NA	NA	NA	NA	NA
AT1G09155	1227	130	76	6.86298	4.05914	8.54606	4.90761	0.80024	0.757661	0.945082	0.34462	1	0.99977	FALSE
AT1G09157	856	6	9	0.454037	0.689023	0	0	-0.55916	-0.601742	-0.204086	0.83829	1	0.99977	FALSE
AT1G09160	2142	432	540	13.0641	16.5211	28.3992	34.8699	-0.29613	-0.338707	-0.931332	0.35168	1	0.99977	FALSE
AT1G09163	200	0	0	0	0	NA	NA	NA	NA	NA	NA	NA	NA	NA
AT1G09167	299	20	21	4.33284	4.60271	1.31478	1.35605	-0.044591	-0.0871685	-0.0493714	0.96062	1	0.99977	FALSE
AT1G09170	3517	171	157	3.14947	2.92545	11.2414	10.1381	0.14903	0.106453	0.170485	0.86463	1	0.99977	FALSE
AT1G09173	354	0	0	0	0	NA	NA	NA	NA	NA	NA	NA	NA	NA
AT1G09176	713	1	1	0.0908499	0.0919127	0	0	0.025798	-0.0167791	-0.00209929	0.99833	1	0.99977	FALSE
AT1G09177	249	0	0	0	0	NA	NA	NA	NA	NA	NA	NA	NA	NA
AT1G09180	737	9	7	0.791023	0.622437	0	0	0.38837	0.345791	0.121886	0.90299	1	0.99977	FALSE
AT1G09183	229	0	0	0	0	NA	NA	NA	NA	NA	NA	NA	NA	NA
AT1G09187	376	0	0	0	0	NA	NA	NA	NA	NA	NA	NA	NA	NA
AT1G09190	1614	81	92	3.25084	3.73551	5.32485	5.94079	-0.15791	-0.200491	-0.23306	0.81571	1	0.99977	FALSE
AT1G09193	974	7	7	0.465536	0.470982	0	0	0.025798	-0.0167791	-0.00555421	0.99557	1	0.99977	FALSE
AT1G09195	2422	178	160	4.76058	4.32923	11.7015	10.3318	0.1796	0.137026	0.222713	0.82376	1	0.99977	FALSE
AT1G09197	369	0	0	0	0	NA	NA	NA	NA	NA	NA	NA	NA	NA
AT1G09200	764	1250	1575	105.982	135.099	82.1736	101.704	-0.30763	-0.350203	-1.64131	0.10073	0.913914	0.91391	FALSE
AT1G09207	286	1	3	0.226489	0.687417	0	0	-1.5592	-1.60174	-0.26374	0.79198	1	0.99977	FALSE
AT1G09210	2201	6747	7192	198.566	214.138	443.54	464.415	-0.066349	-0.108926	-1.13769	0.25525	1	0.99977	FALSE
AT1G09213	303	0	0	0	0	NA	NA	NA	NA	NA	NA	NA	NA	NA
AT1G09217	419	4	2	0.618386	0.31281	0	0	1.0258	0.983221	0.206884	0.8361	1	0.99977	FALSE
AT1G09220	1675	13	39	0.502739	1.52586	0	2.51838	-1.5592	-1.60174	-0.95093	0.34164	1	0.99977	FALSE
AT1G09223	220	0	0	0	0	NA	NA	NA	NA	NA	NA	NA	NA	NA
AT1G09227	544	0	0	0	0	NA	NA	NA	NA	NA	NA	NA	NA	NA
AT1G09230	1466	521	433	23.0207	19.3561	34.25	27.9605	0.29271	0.250137	0.682056	0.4952	1	0.99977	FALSE
AT1G09233	267	0	0	0	0	NA	NA	NA	NA	NA	NA	NA	NA	NA
AT1G09237	43	0	0	0	0	NA	NA	NA	NA	NA	NA	NA	NA	NA
AT1G09240	1403	0	0	0	0	NA	NA	NA	NA	NA	NA	NA	NA	NA
AT1G09243	483	0	0	0	0	NA	NA	NA	NA	NA	NA	NA	NA	NA
AT1G09245	520	0	0	0	0	NA	NA	NA	NA	NA	NA	NA	NA	NA
AT1G09247	310	0	1	0	0.211399	0	0	NA	NA	NA	NA	NA	NA	NA
AT1G09250	1287	649	591	32.6648	30.0936	42.6646	38.1631	0.16086	0.118281	0.368287	0.71266	1	0.99977	FALSE
AT1G09253	397	38	19	6.20022	3.13638	2.49808	1.2269	1.0258	0.983221	0.637661	0.52369	1	0.99977	FALSE
AT1G09257	577	3	0	0.33679	0	0	0	NA	NA	NA	NA	NA	NA	NA
AT1G09260	440	0	0	0	0	NA	NA	NA	NA	NA	NA	NA	NA	NA
AT1G09263	243	0	0	0	0	NA	NA	NA	NA	NA	NA	NA	NA	NA
AT1G09267	254	0	0	0	0	NA	NA	NA	NA	NA	NA	NA	NA	NA
AT1G09270	2125	1217	1362	37.0976	42.0033	80.0043	87.9496	-0.1366	-0.179177	-0.804397	0.42117	1	0.99977	FALSE
AT1G09273	310	0	0	0	0	NA	NA	NA	NA	NA	NA	NA	NA	NA
AT1G09277	199	0	0	0	0	NA	NA	NA	NA	NA	NA	NA	NA	NA
AT1G09280	1964	482	531	15.8972	17.7181	31.6862	34.2887	-0.11388	-0.156458	-0.440295	0.65972	1	0.99977	FALSE
AT1G09283	289	0	0	0	0	NA	NA	NA	NA	NA	NA	NA	NA	NA
AT1G09287	487	0	0	0	0	NA	NA	NA	NA	NA	NA	NA	NA	NA
AT1G09290	1337	163	237	7.89715	11.6167	10.7154	15.304	-0.51422	-0.556794	-0.976642	0.32875	1	0.99977	FALSE
AT1G09293	313	1	0	0.206952	0	0	0	NA	NA	NA	NA	NA	NA	NA
AT1G09297	398	14	34	2.27855	5.59836	0	2.19551	-1.2543	-1.29689	-0.757893	0.44851	1	0.99977	FALSE
AT1G09300	2039	345	306	10.9601	9.83488	22.6799	19.7596	0.19886	0.156286	0.352462	0.72449	1	0.99977	FALSE
AT1G09303	251	0	0	0	0	NA	NA	NA	NA	NA	NA	NA	NA	NA
AT1G09307	333	0	0	0	0	NA	NA	NA	NA	NA	NA	NA	NA	NA
AT1G09310	989	27	54	1.7684	3.57818	1.77495	3.48699	-0.9742	-1.01678	-0.786087	0.43182	1	0.99977	FALSE
AT1G09313	433	0	0	0	0	NA	NA	NA	NA	NA	NA	NA	NA	NA
AT1G09317	322	0	0	0	0	NA	NA	NA	NA	NA	NA	NA	NA	NA
AT1G09320	2113	259	230	7.93989	7.13335	17.0264	14.852	0.19712	0.154539	0.302067	0.7626	1	0.99977	FALSE
AT1G09323	206	0	0	0	0	NA	NA	NA	NA	NA	NA	NA	NA	NA
AT1G09327	768	0	2	0	0.170661	0	0	NA	NA	NA	NA	NA	NA	NA
AT1G09330	1464	514	526	22.7424	23.5456	33.7898	33.9658	-0.0074966	-0.0500736	-0.142859	0.8864	1	0.99977	FALSE
AT1G09333	135	0	0	0	0	NA	NA	NA	NA	NA	NA	NA	NA	NA
AT1G09337	455	0	0	0	0	NA	NA	NA	NA	NA	NA	NA	NA	NA
AT1G09340	1944	129	70	4.29841	2.35975	8.48032	4.52017	0.90774	0.865165	1.05518	0.29134	1	0.99977	FALSE
AT1G09343	209	0	0	0	0	NA	NA	NA	NA	NA	NA	NA	NA	NA
AT1G09350	1236	8	18	0.419262	0.954375	0	1.16233	-1.1441	-1.1867	-0.514324	0.60703	1	0.99977	FALSE
AT1G09353	604	0	0	0	0	NA	NA	NA	NA	NA	NA	NA	NA	NA
AT1G09357	298	0	1	0	0.219912	0	0	NA	NA	NA	NA	NA	NA	NA
AT1G09360	567	0	0	0	0	NA	NA	NA	NA	NA	NA	NA	NA	NA
AT1G09363	543	1	2	0.119293	0.241377	0	0	-0.9742	-1.01678	-0.151282	0.87975	1	0.99977	FALSE
AT1G09367	228	0	0	0	0	NA	NA	NA	NA	NA	NA	NA	NA	NA
AT1G09370	663	1	2	0.0977013	0.197689	0	0	-0.9742	-1.01678	-0.151282	0.87975	1	0.99977	FALSE
AT1G09373	237	0	0	0	0	NA	NA	NA	NA	NA	NA	NA	NA	NA
AT1G09377	309	0	0	0	0	NA	NA	NA	NA	NA	NA	NA	NA	NA
AT1G09380	1641	9	17	0.355261	0.678899	0	1.09776	-0.89174	-0.934317	-0.411122	0.68098	1	0.99977	FALSE
AT1G09383	298	0	0	0	0	NA	NA	NA	NA	NA	NA	NA	NA	NA
AT1G09387	418	0	0	0	0	NA	NA	NA	NA	NA	NA	NA	NA	NA
AT1G09390	1498	181	237	7.82674	10.3682	11.8987	15.304	-0.3631	-0.405676	-0.730455	0.46511	1	0.99977	FALSE
AT1G09393	471	0	0	0	0	NA	NA	NA	NA	NA	NA	NA	NA	NA
AT1G09397	401	0	0	0	0	NA	NA	NA	NA	NA	NA	NA	NA	NA
AT1G09400	1317	0	6	0	0.298559	0	0	NA	NA	NA	NA	NA	NA	NA
AT1G09407	449	0	0	0	0	NA	NA	NA	NA	NA	NA	NA	NA	NA
AT1G09410	2288	27	38	0.764402	1.08841	1.77495	2.45381	-0.46724	-0.509819	-0.361	0.7181	1	0.99977	FALSE
AT1G09415	655	177	129	17.5044	12.9066	11.6358	8.33002	0.48218	0.439599	0.676089	0.49898	1	0.99977	FALSE
AT1G09417	313	0	0	0	0	NA	NA	NA	NA	NA	NA	NA	NA	NA
AT1G09420	2198	388	318	11.4345	9.48123	25.5067	20.5345	0.31283	0.270251	0.63371	0.52627	1	0.99977	FALSE
AT1G09421	546	3	7	0.355912	0.840176	0	0	-1.1966	-1.23917	-0.331887	0.73997	1	0.99977	FALSE
AT1G09423	201	0	0	0	0	NA	NA	NA	NA	NA	NA	NA	NA	NA
AT1G09427	425	1	3	0.152414	0.462591	0	0	-1.5592	-1.60174	-0.26374	0.79198	1	0.99977	FALSE
AT1G09430	1977	1263	1112	41.3819	36.8607	83.0282	71.8061	0.2095	0.166919	0.718957	0.47217	1	0.99977	FALSE
AT1G09433	229	0	0	0	0	NA	NA	NA	NA	NA	NA	NA	NA	NA
AT1G09437	327	3	1	0.594275	0.200409	0	0	1.6108	1.56818	0.258215	0.79624	1	0.99977	FALSE
AT1G09440	1930	122	72	4.09465	2.44478	8.02015	4.64932	0.78661	0.744033	0.901199	0.36748	1	0.99977	FALSE
AT1G09443	341	10	10	1.89959	1.92181	0	0	0.025798	-0.0167791	-0.00663855	0.9947	1	0.99977	FALSE
AT1G09447	366	0	0	0	0	NA	NA	NA	NA	NA	NA	NA	NA	NA
AT1G09450	2205	118	134	3.46647	3.98255	7.75719	8.65289	-0.15765	-0.200225	-0.280913	0.77878	1	0.99977	FALSE
AT1G09453	647	7	5	0.700822	0.506443	0	0	0.51122	0.468648	0.142616	0.88659	1	0.99977	FALSE
AT1G09457	233	0	0	0	0	NA	NA	NA	NA	NA	NA	NA	NA	NA
AT1G09460	1466	2690	2717	118.859	121.456	176.838	175.447	0.011389	-0.0311875	-0.202901	0.83921	1	0.99977	FALSE
AT1G09463	313	0	0	0	0	NA	NA	NA	NA	NA	NA	NA	NA	NA
AT1G09467	68	19	35	18.0992	33.7306	1.24904	2.26008	-0.85556	-0.898135	-0.570625	0.56825	1	0.99977	FALSE
AT1G09470	1365	91	123	4.3184	5.90524	5.98224	7.94258	-0.40892	-0.451499	-0.58103	0.56122	1	0.99977	FALSE
AT1G09473	110	0	0	0	0	NA	NA	NA	NA	NA	NA	NA	NA	NA
AT1G09477	323	0	0	0	0	NA	NA	NA	NA	NA	NA	NA	NA	NA
AT1G09480	1206	104	55	5.58599	2.98869	6.83685	3.55156	0.94488	0.902301	0.98176	0.32622	1	0.99977	FALSE
AT1G09483	410	0	0	0	0	NA	NA	NA	NA	NA	NA	NA	NA	NA
AT1G09487	968	39	33	2.60978	2.23411	2.56382	2.13094	0.26681	0.224229	0.168032	0.86656	1	0.99977	FALSE
AT1G09490	1546	163	197	6.82955	8.35068	10.7154	12.721	-0.24753	-0.290103	-0.485872	0.62706	1	0.99977	FALSE
AT1G09493	742	0	0	0	0	NA	NA	NA	NA	NA	NA	NA	NA	NA
AT1G09497	248	0	0	0	0	NA	NA	NA	NA	NA	NA	NA	NA	NA
AT1G09500	1406	0	6	0	0.27966	0	0	NA	NA	NA	NA	NA	NA	NA
AT1G09503	243	0	0	0	0	NA	NA	NA	NA	NA	NA	NA	NA	NA
AT1G09507	277	0	0	0	0	NA	NA	NA	NA	NA	NA	NA	NA	NA
AT1G09510	1106	0	0	0	0	NA	NA	NA	NA	NA	NA	NA	NA	NA
AT1G09513	329	1	0	0.196887	0	0	0	NA	NA	NA	NA	NA	NA	NA
AT1G09517	618	0	1	0	0.106042	0	0	NA	NA	NA	NA	NA	NA	NA
AT1G09520	1160	263	270	14.6863	15.2535	17.2893	17.4349	-0.012099	-0.0546757	-0.111669	0.91109	1	0.99977	FALSE
AT1G09523	220	0	0	0	0	NA	NA	NA	NA	NA	NA	NA	NA	NA
AT1G09527	444	0	0	0	0	NA	NA	NA	NA	NA	NA	NA	NA	NA
AT1G09530	2372	79	93	2.15738	2.56941	5.19337	6.00537	-0.20958	-0.252157	-0.292081	0.77022	1	0.99977	FALSE
AT1G09533	139	11	9	5.12616	4.24319	0	0	0.3153	0.272727	0.107632	0.91429	1	0.99977	FALSE
AT1G09537	443	0	0	0	0	NA	NA	NA	NA	NA	NA	NA	NA	NA
AT1G09540	1558	234	250	9.72887	10.5157	15.3829	16.1435	-0.069622	-0.112199	-0.218315	0.82718	1	0.99977	FALSE
AT1G09543	802	0	0	0	0	NA	NA	NA	NA	NA	NA	NA	NA	NA
AT1G09547	209	0	0	0	0	NA	NA	NA	NA	NA	NA	NA	NA	NA
AT1G09550	1397	0	0	0	0	NA	NA	NA	NA	NA	NA	NA	NA	NA
AT1G09553	390	0	0	0	0	NA	NA	NA	NA	NA	NA	NA	NA	NA
AT1G09557	217	0	0	0	0	NA	NA	NA	NA	NA	NA	NA	NA	NA
AT1G09560	1227	11028	9653	582.192	515.564	724.969	623.331	0.21792	0.175343	2.22909	0.025808	0.41332	0.41332	FALSE
AT1G09563	203	0	0	0	0	NA	NA	NA	NA	NA	NA	NA	NA	NA
AT1G09567	203	0	0	0	0	NA	NA	NA	NA	NA	NA	NA	NA	NA
AT1G09570	4198	1880	2208	29.0088	34.4684	123.589	142.579	-0.20621	-0.248787	-1.40507	0.16	1	0.99977	FALSE
AT1G09573	313	0	2	0	0.418746	0	0	NA	NA	NA	NA	NA	NA	NA
AT1G09575	1565	73	108	3.0215	4.52246	4.79894	6.97397	-0.53927	-0.581842	-0.685957	0.49274	1	0.99977	FALSE
AT1G09577	660	0	0	0	0	NA	NA	NA	NA	NA	NA	NA	NA	NA
AT1G09580	1093	319	380	18.9053	22.7839	20.9707	24.5381	-0.22665	-0.269222	-0.628511	0.52967	1	0.99977	FALSE
AT1G09583	182	0	0	0	0	NA	NA	NA	NA	NA	NA	NA	NA	NA
AT1G09587	342	0	0	0	0	NA	NA	NA	NA	NA	NA	NA	NA	NA
AT1G09590	872	4785	5483	355.451	412.066	314.561	354.058	-0.17065	-0.213226	-1.90959	0.056186	0.677446	0.67733	FALSE
AT1G09593	377	0	0	0	0	NA	NA	NA	NA	NA	NA	NA	NA	NA
AT1G09597	238	0	0	0	0	NA	NA	NA	NA	NA	NA	NA	NA	NA
AT1G09600	3100	87	111	1.81791	2.34653	5.71929	7.1677	-0.32567	-0.368251	-0.456731	0.64786	1	0.99977	FALSE
AT1G09603	625	0	0	0	0	NA	NA	NA	NA	NA	NA	NA	NA	NA
AT1G09607	310	0	0	0	0	NA	NA	NA	NA	NA	NA	NA	NA	NA
AT1G09610	1180	39	23	2.1409	1.27735	2.56382	1.4852	0.78764	0.745061	0.510146	0.60995	1	0.99977	FALSE
AT1G09613	219	0	0	0	0	NA	NA	NA	NA	NA	NA	NA	NA	NA
AT1G09617	700	0	2	0	0.187239	0	0	NA	NA	NA	NA	NA	NA	NA
AT1G09620	3720	1901	2004	33.1019	35.3037	124.97	129.406	-0.050326	-0.0929031	-0.513549	0.60757	1	0.99977	FALSE
AT1G09623	291	4	1	0.890392	0.225202	0	0	2.0258	1.98322	0.350905	0.72566	1	0.99977	FALSE
AT1G09625	431	0	0	0	0	NA	NA	NA	NA	NA	NA	NA	NA	NA
AT1G09627	2195	1	3	0.0295107	0.0895678	0	0	-1.5592	-1.60174	-0.26374	0.79198	1	0.99977	FALSE
AT1G09630	1093	444	523	26.3134	31.3579	29.1881	33.7721	-0.21045	-0.25303	-0.694952	0.48709	1	0.99977	FALSE
AT1G09633	399	0	0	0	0	NA	NA	NA	NA	NA	NA	NA	NA	NA
AT1G09637	245	0	0	0	0	NA	NA	NA	NA	NA	NA	NA	NA	NA
AT1G09640	1503	6458	6945	278.326	302.816	424.542	448.465	-0.079089	-0.121666	-1.24598	0.21277	1	0.99977	FALSE
AT1G09645	870	340	294	25.3148	22.1459	22.3512	18.9847	0.23552	0.192939	0.429226	0.66776	1	0.99977	FALSE
AT1G09647	208	0	0	0	0	NA	NA	NA	NA	NA	NA	NA	NA	NA
AT1G09650	2110	16	12	0.491192	0.372704	1.05182	0	0.44084	0.398258	0.185479	0.85285	1	0.99977	FALSE
AT1G09653	309	0	0	0	0	NA	NA	NA	NA	NA	NA	NA	NA	NA
AT1G09657	320	0	0	0	0	NA	NA	NA	NA	NA	NA	NA	NA	NA
AT1G09660	1439	1007	1039	45.3297	47.3173	66.1991	67.0922	-0.019334	-0.0619111	-0.247741	0.80433	1	0.99977	FALSE
AT1G09663	383	0	0	0	0	NA	NA	NA	NA	NA	NA	NA	NA	NA
AT1G09665	585	0	0	0	0	NA	NA	NA	NA	NA	NA	NA	NA	NA
AT1G09667	350	0	0	0	0	NA	NA	NA	NA	NA	NA	NA	NA	NA
AT1G09673	1349	7	4	0.336124	0.194318	0	0	0.83315	0.790576	0.227529	0.82001	1	0.99977	FALSE
AT1G09677	525	0	0	0	0	NA	NA	NA	NA	NA	NA	NA	NA	NA
AT1G09680	2092	46	50	1.42433	1.56629	3.02399	3.22869	-0.094496	-0.137073	-0.118765	0.90546	1	0.99977	FALSE
AT1G09683	205	0	0	0	0	NA	NA	NA	NA	NA	NA	NA	NA	NA
AT1G09687	158	0	0	0	0	NA	NA	NA	NA	NA	NA	NA	NA	NA
AT1G09690	968	5813	6723	388.99	455.148	382.14	434.13	-0.18402	-0.226601	-2.24205	0.024958	0.404396	0.40423	FALSE
AT1G09693	241	0	0	0	0	NA	NA	NA	NA	NA	NA	NA	NA	NA
AT1G09697	418	0	0	0	0	NA	NA	NA	NA	NA	NA	NA	NA	NA
AT1G09700	1539	253	293	10.6487	12.4765	16.6319	18.9201	-0.18597	-0.228542	-0.471815	0.63706	1	0.99977	FALSE
AT1G09703	391	0	0	0	0	NA	NA	NA	NA	NA	NA	NA	NA	NA
AT1G09710	2127	236	188	7.18718	5.79236	15.5144	12.1399	0.35385	0.311275	0.565221	0.57192	1	0.99977	FALSE
AT1G09713	320	0	0	0	0	NA	NA	NA	NA	NA	NA	NA	NA	NA
AT1G09717	202	0	0	0	0	NA	NA	NA	NA	NA	NA	NA	NA	NA
AT1G09720	2787	0	0	0	0	NA	NA	NA	NA	NA	NA	NA	NA	NA
AT1G09723	209	0	0	0	0	NA	NA	NA	NA	NA	NA	NA	NA	NA
[truncated: 32,524 more rows]
